# Supplementary material for: TCMIP v2.0 Powers the Identification of Chemical Constituents Available in Xinglou Chengqi Decoction and the Exploration of Pharmacological Mechanisms Acting on Stroke Complicated With Tanre Fushi Syndrome
Source: Front Pharmacol. 2021 Jul 15;12:598200. doi: 10.3389/fphar.2021.598200 (PMC8320350; doi:10.3389/fphar.2021.598200)
Supplement: Supplementary file 1 [file Table2.XLSX]

## Sheet: GL
Item Name	Item Type	IUPAC name	Description		ccs	rccs	Synonym "Chinese Name"	Synonym "Drug Bank"	Synonym "ChemSpider"	Category	Synonym "CAS number"	Item Tag "Waters Screening Library/Pesticide"	Item Tag "Waters Screening Library/Veterinary Drug"	Item Tag "Waters Screening Library/Mycotoxin"	Formula	Structure	Adduct	Retention Time	F1	F2	F3	F4	F5	DriftTime	Comment
lysine							赖氨酸			氨基酸	56-87-1				C6H14N2O2	GL-001
arginine							精氨酸			氨基酸	74-79-3				C6H14N4O2	GL-002
Aspartic acid							天冬氨酸			氨基酸	56-84-8				C4H7NO4	GL-003
histidine							组氨酸			氨基酸	71-00-1				C6H9N3O2	GL-004
Glutamic acid							谷氨酸			氨基酸	56-86-0				C5H9NO4	GL-005
phenylalanine							苯丙氨酸			氨基酸	63-91-2				C9H11NO2	GL-006
leucine							亮氨酸			氨基酸	61-90-5				C6H13NO2	GL-007
isoleucine							异亮氨酸			氨基酸	73-32-5				C6H13NO2	GL-008
alanine							丙氨酸			氨基酸	56-41-7				C3H7NO2	GL-009
methionine							蛋氨酸			氨基酸	63-68-3				C5H11NO2S	GL-010
Valine							缬氨酸			氨基酸	72-18-4				C5H11NO2	GL-011
Tyrosine							络氨酸			氨基酸	60-18-4				C9H11NO3	GL-012
threonine							苏氨酸			氨基酸	72-19-5				C4H9NO3	GL-013
pyroglutamic acid							焦谷氨酸			氨基酸	98-79-3				C5H7NO3	GL-014
Nicotinic acid							烟酸			有机酸	59-67-6				C6H5NO2	GL-015
4-hydroxy-nicotinic acid							4-羟基-烟酸			有机酸	609-70-1				C6H5NO3	GL-016
Succinic acid							琥珀酸			有机酸	110-15-6				C4H6O4	GL-017
Tianshic acid							天师酸			有机酸					C18H34O5	GL-018
butyric acid							丁酸			有机酸	107-92-6				C4H8O2	GL-019
vanillic acid							香草酸			有机酸	121-34-6				C8H8O4	GL-020
isovanillic acid							异香草酸			有机酸	645-08-9				C8H8O4	GL-021
Caproic Acid							己酸			有机酸	142-62-1				C6H12O2	GL-022
Decanoic Acid							癸酸			有机酸	334-48-5				C10H20O2	GL-023
4-hydroxy-2-methoxy-benzoic acid							4-羟基-2-甲氧基-苯甲酸			有机酸	90111-34-5				C8H8O4	GL-024
linoleic acid							亚油酸			有机酸	60-33-3				C18H32O2	GL-025
palmitic acid							棕榈酸			有机酸	0057-10-3				C16H32O2	GL-026
myristic acid							肉豆蔻酸			有机酸	544-63-8				C14H28O2	GL-027
oleic acid							油酸			有机酸	112-80-1				C18H34O2	GL-028
vanillic acid-4-O-β-D-glucopyranoside							香草酸-4-O-β-D-葡萄糖苷			有机酸					C14H18O9	GL-029
Lauric Acid							月桂酸			有机酸	143-07-7				C12H24O2	GL-030
Linolenic Acid							亚麻酸			有机酸	463-40-1				C18H30O2	GL-031
Nonanoicacid							壬酸			有机酸	128-62-1				C22H23NO7	GL-032
Stearic Acid							硬脂酸			有机酸	21128				C18H36O2	GL-033
Palmitoleic Acid							棕榈油酸			有机酸	373-49-9				C16H30O2	GL-034
karounidiol							瓜蒌萜二醇			萜类	118117-31-0				C30H48O2	GL-035
3,29-dibenzoyl-karounitriol							3，29-二苯甲基-瓜蒌二醇			萜类					C44H58O5	GL-036
5-dehydrokarounidiol							5-脱氢瓜蒌二醇			萜类					C30H46O2	GL-037
isokarounidiol							异瓜蒌二醇			萜类					C30H48O2	GL-038
7-oxodihydrokarounidiol							7-氧二氢瓜蒌二醇			萜类	143183-47-5				C30H48O3	GL-039
multiflorenol							复合精油醇			萜类	2270-62-4				C30H50O	GL-040
isomultiflorenol							异复合精油醇			萜类	24462-48-4				C30H50O	GL-041
3-epibryonolol										萜类					C30H50O2	GL-042
bryonolol										萜类	39765-50-9				C30H50O2	GL-043
bryonolic acid										萜类	24480-44-2				C30H48O3	GL-044
cyclokirilodiol							环己二醇			萜类	188725-44-2				C30H50O3	GL-045
isocyclokirilodiol							异环己二醇			萜类					C30H50O3	GL-046
10α-cucurbita-5,24-dien-3β-ol							10α-葫芦-5,24-二烯-3β-醇			萜类					C30H50O	GL-047
7-oxo-10α-cucurbitadienol							7-氧代-10α-葫芦巴二烯醇			萜类					C30H48O2	GL-048
arvenin I										萜类	65247-27-0				C38H56O13	GL-049
arvenin Ⅲ										萜类	65597-45-7				C36H54O12	GL-050
cucurbitacin B										萜类	6199-67-3				C32H46O8	GL-051
3-epi-isocucurbitacin B										萜类	89647-62-1				C32H46O8	GL-052
isocucurbitacin B										萜类	17278-28-3				C32H46O8	GL-053
dihydroisocucurbitacin B										萜类					C32H48O8	GL-054
23,24-dihydrocucurbitacin B										萜类	13201-14-4				C32H48O8	GL-055
cucurbitacin D							葫芦素D			萜类	3877-86-9				C30H44O7	GL-056
isocucurbitacin D							异葫芦素D			萜类	68422-20-8				C30H44O7	GL-057
23,24-dihydrocucurbitacin D							23,24-二氢葫芦素D			萜类	55903-92-9				C30H46O7	GL-058
23,24-dihydrocucurbitacin E							23,24-二氢葫芦素E			萜类	28973-67-3				C32H46O8	GL-059
vitamin E							维生素E			萜类	059-2-9				C29H50O2	GL-060
(-)-loliolide							(-)-黑麦草内酯			萜类	5989-02-06				C11H16O3	GL-061
6-hydroxy-4,7-megastigmadiene- 3,9-dione							6-羟基-4,7-巨豆二烯-3,9-二酮			萜类	14398-38-0				C13H18O3	GL-062
N-Nonanol							正壬醇			萜类	143-08-8				C9H20O	GL-063
darutigenol										萜类	5940-00-1				C20H34O3	GL-064
campesterol							油菜甾醇			甾醇	474-62-4				C28H48O	GL-065
β-sitosterol							β-谷甾醇			甾醇	83-46-5				C29H50O	GL-066
daucosterol							胡萝卜甾醇			甾醇	474-58-8				C35H60O6	GL-067
α-spinasterol							α-菠甾醇			甾醇	481-18-5				C29H48O	GL-068
stigmasterol										甾醇	83-48-7				C29H48O	GL-069
3-O-β-D-glucopyranosyl-stigmasterol										甾醇	19716-26-8				C35H58O6	GL-070
stigmasta-7,22-dien-3β-ol										甾醇	4651-46-1				C29H48O	GL-071
stigmastanol glucoside										甾醇					C35H62O6	GL-072
stigmasta-7-en-3β-ol										甾醇					C29H50O	GL-073
7,22,25-Stigmastatrienol										甾醇					C29H46O	GL-074
stigmasta-7-en-3-one										甾醇					C29H48O	GL-075
5α,8α-epidioxyergosta-6,22E-dien-3β-ol							5α，8α-环氧麦角新碱-6,22e-二烯-3β-醇			甾醇					C28H44O3	GL-076
5α,8α-epidioxyergosta-6,9(11),22E-trien-3β-ol							5α，8α-环氧麦角甾-6,9（11），22E-三烯-3β-醇			甾醇					C28H42O3	GL-077
apigenin							芹菜素			黄酮	520-36-5				C15H10O5	GL-078
apigenin-7-O-β-D–glucopyranoside							芹菜素-7-O-β-D-葡萄糖苷			黄酮	578-74-5				C21H20O10	GL-079
5,6,7,8,4'-pentamethoxyflavone							5,6,7,8,4'-五甲氧基黄酮			黄酮					C20H20O7	GL-080
diosmetin							香叶木素			黄酮	520-34-3				C16H12O6	GL-081
diosmetin-7-O-β-D-glucopyranoside							香叶木素-7-O-β-D-葡萄糖苷			黄酮					C22H22O11	GL-082
luteolin							木犀草素			黄酮	491-70-3				C15H10O6	GL-083
luteolin-7-O-β-D-glucoside							木犀草素-7-O-β-D-葡糖糖苷			黄酮	5373-11-05				C21H20O11	GL-084
5,6,7,8,3',4' -hexamethoxyflavone							5,6,7,8,3'，4'-六甲氧基黄酮			黄酮					C21H22O8	GL-085
chrysoeriol							甲氧基木犀草素			黄酮	491-71-4				C16H12O6	GL-086
chrysoeriol-7-O-β-D-glucopyranoside							大黄酚-7-O-β-D-葡萄糖苷			黄酮					C22H22O11	GL-087
tricin							麦黄酮			黄酮	520-32-1				C17H14O7	GL-088
isoetin 5'-methyl ether							白藜芦醇苷--5'-甲醚			黄酮					C16H12O7	GL-089
quercetin-3-O-β-D-glucopyranoside							槲皮素-3-O-β-D-葡萄糖苷			黄酮					C21H20O12	GL-090
quercetin-3-O-rutinoside							槲皮素-3-O-芸香苷			黄酮	153-18-4				C27H30O16	GL-091
quercetin-3-O-[α-L-rhamnose(1→2)-β-D-glucopyranosyl]-5-O-β-D-glucopyranoside							槲皮素-3-O-[α-l-鼠李糖（1→2）-β-D-吡喃葡萄糖基]-5-O-β-D-吡喃糖			黄酮					C33H40O21	GL-092
4',6-dihydroxy-4-methoxyisoaurone							4'，6-二羟基-4-甲氧异橙酮			黄酮					C16H12O5	GL-093
trichosanatine							栝楼酯碱			生物碱	169626-16-8				C27H28N2O4	GL-094
soyacerebroside Ⅰ										生物碱	115074-93-6				C40H75NO9	GL-095
aralia cerebroside							脑皂甙			生物碱					C40H77NO10	GL-096
adenosine							腺苷			生物碱	58-61-7				C10H13N5O4	GL-097
allantoin							尿囊素			生物碱	97-59-6				C4H6N4O3	GL-098
uridine							尿苷			生物碱	58-96-8				C9H12N2O6	GL-099
guanosine							鸟苷			生物碱	118-00-3				C10H13N5O5	GL-100
6-isoinosine							6-异肌苷			生物碱					C10H12N4O5	GL-101
cytosine							胞嘧啶			生物碱	71-30-7				C4H5N3O	GL-102
uracil							尿嘧啶			生物碱	66-22-8				C4H4N2O2	GL-103
thymine							胸腺嘧啶			生物碱	65-71-4				C5H6N2O2	GL-104
hypoxanthine							次黄嘌呤			生物碱	68-94-0				C5H4N4O	GL-105
guanine							鸟嘌呤			生物碱	73-40-5				C5H5N5O	GL-106
xanthine							黄嘌呤			生物碱	69-89-6				C5H2N4O2	GL-107
adenine							腺嘌呤			生物碱	73-24-5				C5H5N5	GL-108
nicotinic acid							烟酸			生物碱	59-67-6				C6H5NO2	GL-109
4-hydroxy-nicotinic acid							4-羟基烟酸			生物碱	609-70-1				C6H5NO3	GL-110
pyroglutamic acid							焦谷氨酸			生物碱	98-79-3				C5H7NO3	GL-111
pyroglutamic acid ethylester							焦谷氨酸乙酯			生物碱					C7H11NO3	GL-112
5-ethoxymethyl-1-carboxylpropyl-1H-pyrrole-2-carbaldehyde							5-乙氧基甲基-1-羧基丙基-1H-吡咯-2-乙醛			生物碱					C12H17NO4	GL-113
N-phenyl phthalimide							N-苯基邻苯二甲酰亚胺			生物碱	520-03-6				C14H9NO2	GL-114
4-(2-formyl-5-hydroxymethylpyrrol-1-yl)-butyric acid							4-（2-甲酰基-5-羟甲基吡咯-1-基）-丁酸			生物碱					C10H13NO4	GL-115
flazine							酒渣碱			生物碱	100041-05-2				C17H12N2O4	GL-116
1-deoxy-1-[2'-oxo-1'-pyrrolidinyl]-2-n-butyl-α-fructofuranoside							1-脱氧-1-[2'-氧-1'-吡咯烷基]-2-正丁基-α-呋喃果苷			生物碱					C14H25NO6	GL-117
isolariciresinol							异落叶松脂素			木脂素	548-29-8				C20H24O6	GL-118
secoisolariciresinol							开环异落叶松树脂素			木脂素	29388-59-8				C20H26O6	GL-119
trichobenzolignan							木霉素			木脂素	1651866-59-9				C18H18O4	GL-120
hanultarin							汉木素			木脂素					C30H34O9	GL-121
ligballinol							柳胺醇			木脂素					C18H18O4	GL-122
(-)-pinoresinol							(-)-松脂醇			木脂素	4263-88-1				C20H22O6	GL-123
4-ketopinoresinol							4-酮松脂醇			木脂素					C20H20O7	GL-124
psoralen							补骨脂素			其他	66-97-7				C11H6O3	GL-125
furoic acid							糠酸			其他	88-14-2				C3H7NO5S	GL-126
blumenol A							蓝葵烯醇A			其他	23526-45-6				C13H20O3	GL-127
ehletianol C										其他					C30H36O10	GL-128
cucumegastigmanes										其他					C13H20O4	GL-129
2-methoxy-2-(4'-hydroxyphenyl)-ethanol							2-甲氧基-2-（4’-羟基苯基）-乙醇			其他					C9H12O3	GL-130
4'-dihydrophaseic acid							4’-二氢油酸			其他					C15H22O5	GL-131
(-)-methyl dihydrophaseate							（-）-二氢甲酸甲酯			其他					C16H24O5	GL-132
8,9-dihydro-8,9-dihydroxymegastigmatrienone							8，9-二氢-8，9-二羟基巨豆三烯酮			其他					C13H20O3	GL-133
1,3-O-[5-(hydroxymethyl)-furan-2-yl]methenyl-2-n-butyl-α-fructofuranoside							1，3-O-[5-（羟基甲基）-呋喃-2-基]甲基-2-正丁基-α果糖			其他					C16H24O8	GL-134
n-butyl-3,4-dihydroxyl-5-hydroxymethyl-4-O-[5-(hydroxymethyl)-furan-2-yl]-tetrahydrofuran-2-carboxylate							n-丁基-3，4-二羟基-5-羟基甲基-4-O-[5-（羟基甲基）-呋喃-2-基]-四氢呋喃-2-羧酸			其他					C16H24O9	GL-135
furan-2,5-diyldimethanol							呋喃-2，5-二甲醇			其他	1883-75-6				C6H12O3	GL-136
5-hydroxymethyl-2-furfural							5-羟甲基-2-糠醛			其他	67-47-0				C5H6O3	GL-137
p-hydroxybenzaldehyde							对羟基苯甲醛			其他	123-08-0				C7H6O2	GL-138
o-hydroxybenzoic acid							邻羟基苯甲酸			其他	69-72-7				C7H6O3	GL-139
p-hydroxybenzoic acid							对羟基苯甲酸			其他	99-96-7				C7H6O3	GL-140
paeonol							丹皮酚			其他	552-41-0				C9H10O3	GL-141
7,24-Stigmastadienol										其他	50632-69-4				C29H48O	GL-142
7,25-Stigmastadienol										其他	6785-58-6				C29H48O	GL-143
Campesterol ferulate										其他	20972-07-0				C38H56O4	GL-144
7-hydroxychromone							7-羟基色酮			其他	59887-89-7				C9H6O3	GL-145
3-hydroxy-1-(4-hydroxyphenyl)-1-propanone							3-羟基-1-（4-羟基苯基）-1-丙酮			其他	53170-93-7				C9H10O3	GL-146
2-[4-(3-hydroxypropyl)-2-methoxyphenoxy]-propane-1,3-diol							2-[4-（3-羟丙基）-2-甲氧基苯氧基]-丙烷-1,3-二醇			其他					C13H20O5	GL-147
2-[4-(3-hydroxy-1-propenyl)-2-methoxyphenoxy]-1,3-propanediol							2-[4-（3-羟基-1-丙烯基）-2-甲氧基苯氧基]-1,3-丙二醇			其他					C13H18O5	GL-148
4-hydroxy-2-methoxy-benzoic acid							4-羟基-2-甲氧基苯甲酸			其他	90111-34-5				C8H8O4	GL-149
Myristicin							肉豆蔻醚			其他	607-91-0				C11H12O3	GL-150
Tetradecane							十四烷			其他	629-59-4				C14H30	GL-151
Lauric Aldehyde							月桂醛			其他	112-54-9				C12H24O	GL-152
20-Hexadecanoylingenol							殷金醇棕榈酸酯			其他					C24H34O6	GL-153
5,25-Stigmastadien-3-β-Ol-D-β-Glucoside							5，25-豆甾二烯醇-3-β-D-葡萄糖甙			其他					C35H58O6	GL-154
5α-Stigmast-7-En-3-β-Ol							5α-豆甾-7-烯-3β-醇			其他					C29H50O	GL-155
Pentadecene							十五烯			其他	13360-61-7				C15H30	GL-156
γ-Aminobutyric Acid							γ-氨基丁酸			其他	20791				C4H9NO2	GL-157
α-Spinasterol-β-D-Glucoside							α-菠菜甾醇-β-D-葡萄糖苷			其他					C35H58O6	GL-158
Trichosanicacid							瓜蒌酸			其他	544-72-9				C18H30O2	GL-159
2-NONENAL										其他	18829-56-6				C9H16O	GL-160

## Sheet: DNX
Item Name	Item Type	IUPAC name	Description		ccs	rccs	Synonym "Chinese Name"	Synonym "Drug Bank"	Synonym "ChemSpider"	Category	Synonym "CAS number"	Item Tag "Waters Screening Library/Pesticide"	Item Tag "Waters Screening Library/Veterinary Drug"	Item Tag "Waters Screening Library/Mycotoxin"	Formula	Structure	Adduct	Retention Time	F1	F2	F3	F4	F5	DriftTime	Comment
Apigenin-6-C-β-D-glucopyranose-8-C-α-L-arabinoside	Compound						芹菜素-6-C-β-D-吡喃葡萄糖-8-C-α-L-阿拉伯糖苷			黄酮类					C26H28O14	TNX-001
Apigenin-6-C-α-L-arabinose-8-C-β-D-glucopyranoside	Compound						芹菜素-6-C-α-L-阿拉伯糖-8-C-β-D-吡喃葡萄糖苷			黄酮类					C26H28O14	TNX-002
Apigenin-6,8-di-C-glucoside							芹菜素-6,8-二-C-葡萄糖苷			黄酮类	23666-13-9				C27H30O15	TNX-003
citric acid							柠檬酸			有机酸	77-92-9				C6H8O7	TNX-004
malic acid							苹果酸			有机酸	6915-15-7				C4H6O5	TNX-005
Sebacic acid							癸二酸			有机酸	111-20-6				C10H18O4	TNX-006
oleic acid							油酸			有机酸	112-80-1				C18H34O2	TNX-007
Phosphoserine							磷酸丝氨酸			氨基酸	407-41-0				C3H8NO6P	TNX-008
taurine							牛磺酸			有机酸	107-35-7				C2H7NO3S	TNX-009
phosphoethanolamine							磷酸乙醇胺			酰胺类	1071-23-4				C2H8NO4P	TNX-010
Aspartic acid							天门冬氨酸			氨基酸	56-84-8				C4H7NO4	TNX-011
threonine							苏氨酸			氨基酸	72-19-5				C4H9NO3	TNX-012
serine							丝氨酸			氨基酸	56-45-1				C3H7NO3	TNX-013
glutamate							谷氨酸			氨基酸	56-86-0				C5H9NO4	TNX-014
glutamine							谷氨酰胺			氨基酸	56-85-9				C5H10N2O3	TNX-015
Sarcosine							肌氨酸			氨基酸	107-97-1				C3H7NO2	TNX-016
Alpha-aminohexanedioic acid							α-氨基己二酸			有机酸	1118-90-7				C6H11NO4	TNX-017
glycine							甘氨酸			氨基酸	56-40-6				C2H5NO2	TNX-018
Citrulline							瓜氨酸			氨基酸	372-75-8				C6H13N3O3	TNX-019
alanine							丙氨酸			氨基酸	56-41-7				C3H7NO2	TNX-020
Alpha-aminobutyric acid							α-氨基正丁酸			有机酸	2835-81-6				C4H9NO2	TNX-021
valine							缬氨酸			氨基酸	72-18-4				C5H11NO2	TNX-022
Cystine							胱氨酸			氨基酸	923-32-0				C6H12N2O4S2	TNX-023
methionine							甲硫氨酸			氨基酸	59-51-8				C5H11NO2S	TNX-024
Cysteine sulfuric acid							胱硫酸			氨基酸					C3H9NO6S2	TNX-025
isoleucine							异亮氨酸			氨基酸	73-32-5				C6H13NO2	TNX-026
leucine							亮氨酸			氨基酸	61-90-5				C6H13NO2	TNX-027
Tyrosine							酪氨酸			氨基酸	60-18-4				C9H11NO3	TNX-028
Phenylalanine							苯丙氨酸			氨基酸	63-91-2				C9H11NO2	TNX-029
β-alanine							β-丙氨酸			氨基酸	6-57-90-5				C3H7NO2	TNX-030
β-aminoisobutyric acid							β-氨基异丁酸			有机酸					C4H9NO2	TNX-031
Gamma-aminobutyric acid							γ-氨基丁酸			有机酸	056-12-2				C4H9NO2	TNX-032
Hydroxylysine							羟基赖氨酸			氨基酸					C6H14N2O3	TNX-033
Ornithine							鸟氨酸			氨基酸	70-26-8				C5H12N2O2	TNX-034
Tryptophan							色氨酸			氨基酸	73-22-3				C11H12N2O2	TNX-035
Lysine							赖氨酸			氨基酸	56-87-1				C6H14N2O2	TNX-036
1-methylhistidine							1-甲基组氨酸			氨基酸	332-80-9				C7H11N3O2	TNX-037
histidine							组氨酸			氨基酸	71-00-1				C6H9N3O2	TNX-038
anserine							鹅肌肽			氨基酸	584-85-0				C10H16N4O3	TNX-039
Carnosine							肌肽			氨基酸	305-84-0				C9H14N4O3	TNX-040
Arginine							精氨酸			氨基酸	74-79-3				C6H14N4O2	TNX-041
proline							脯氨酸			氨基酸	147-85-3				C5H9NO2	TNX-042
Asparagine							天门冬酰胺			酰胺类	70-47-3				C4H8N2O3	TNX-043
hydroxyproline							羟脯氨酸			氨基酸	51-35-4				C5H9NO3	TNX-044
caprlylic acid							己基酸			有机酸					C8H12O2	TNX-045
pelargonic acid							透明质酸			有机酸	112-05-0				C9H18O2	TNX-046
hexanoic acid							己酸			有机酸	142-62-1				C6H12O2	TNX-047
pentadecanoic acid							十五烷酸			有机酸	1002-84-2				C15H30O2	TNX-048
heptadecanoic acid							十七烷酸			有机酸	506-12-7				C17H34O2	TNX-049
16-methyl-heptadecanoic acid							16甲基-十七烷酸			有机酸	2724-58-5				C18H36O2	TNX-050
palmitic acid							棕榈酸			有机酸	057-10-3				C16H32O2	TNX-051
linoleic acid							亚油酸			有机酸	60-33-3				C18H32O2	TNX-052
stearic acid							硬脂酸			有机酸	057-11-4				C18H36O2	TNX-053
isooleic acid							异油酸			有机酸					C18H34O2	TNX-054
linolenic acid							亚麻酸			有机酸	463-40-1				C18H30O2	TNX-055
arachidic acid							花生酸			有机酸	506-30-9				C20H40O2	TNX-056
decosanoic acid							脱色酸			有机酸					C22H44O2	TNX-057
tetralosanoic acid							二十四烷酸			有机酸					C24H48O2	TNX-058
3-hydroxy-hexadecanoic acid							3-羟基-十六酸			有机酸	928-17-6				C16H32O3	TNX-059
azelaic acid							壬二酸			有机酸	123-99-9				C9H16O4	TNX-060
β-sitosterol							β-谷甾醇			甾醇	83-46-5				C29H50O	TNX-061
mannitol							甘露醇			甾醇	69-65-8				C6H14O6	TNX-062
daucosterol							胡萝卜苷			苷类	474-58-8				C35H60O6	TNX-063
trigonelline							葫芦巴碱			生物碱	535-83-1				C7H7NO2	TNX-064
choline chloride							氯化胆碱			生物碱	67-48-1				C5H14ClNO	TNX-065
Colchicine							秋水仙碱			生物碱	64-86-8				C22H25NO6	TNX-066
choline							胆碱			生物碱	62-49-7				C5H14NO+	TNX-067
Narcissine							水仙碱			生物碱	476-28-8				C16H17NO4	TNX-068
uracil							尿嘧啶			核苷	66-22-8				C4H4N2O2	TNX-069
xanthine							黄嘌呤			核苷	69-89-6				C5H4N4O2	TNX-070
Hypoxanthine							次黄嘌呤			核苷	69-94-0				C5H4N4O	TNX-071
Uridine							尿苷			核苷	58-96-8				C9H12N2O6	TNX-072
Inosine							肌苷			核苷	58-63-9				C10H12N4O5	TNX-073
Guanosine							鸟苷			核苷	118-00-3				C10H13N5O5	TNX-074
Thymidine							胸苷			核苷	50-89-5				C10H14N2O5	TNX-075
adenosine							腺苷			核苷	58-61-7				C10H13N5O4	TNX-076
m-cresol							间位甲酚			挥发油	108-39-4				C7H8O	TNX-077
2-Allylfuran							2-烯丙基呋喃			挥发油	75135-41-0				C7H8O	TNX-078
Ethylbenzene							乙基苯			挥发油	100-41-4				C8H10	TNX-079
M-xylene							间二甲苯			挥发油	108-38-3				C8H10	TNX-080
styrene							苯乙烯			挥发油	100-42-5				C8H8	TNX-081
P-xylene							对二甲苯			挥发油	106-42-3				C8H10	TNX-082
n-Nonane							正壬烷			挥发油	111-84-2				C9H20	TNX-083
Heptaldehyde							庚醛			挥发油	111-71-7				C7H14O	TNX-084
2-Methyl-5-propylfuran							2-甲基-5-丙基呋喃			挥发油	1456-16-2				C8H12O	TNX-085
2-pentyl furan							2-戊基呋喃			挥发油					C9H14O	TNX-086
2-Furanmethanol acetate							2-呋喃甲醇乙酸酯			挥发油					C7H8O3	TNX-087
N-octanol							正辛醇			挥发油	111-87-5				C8H18O	TNX-088
P-isopropyltoluene							对异丙基甲苯			挥发油	99-87-6				C10H14	TNX-089
Phenylpropene							苯丙烯			挥发油					C9H10	TNX-090
Limonene							柠檬烯			挥发油	138-86-3				C10H16	TNX-091
1,8-Cineole							1，8-桉树脑			挥发油					C10H18O	TNX-092
Indene							茚			挥发油	95-13-6				C9H8	TNX-093
1-isoamylpyrrole							1-异戊基吡咯			挥发油					C9H15N	TNX-094
2,2'-Difurylmethane							2,2'-次甲基呋喃			挥发油					C9H8O2	TNX-095
undecane							十一烷			挥发油	1120-21-4				C11H24	TNX-096
(-)-Linalool							芫妥醇			挥发油	126-91-0				C10H18O	TNX-097
Dimethylbenzofuran							二甲基苯并呋喃			挥发油	82875-54-5				C10H10O	TNX-098
1-Phenyl-2-butene							2-丁烯基苯			挥发油					C10H12	TNX-099
1-Methyl-1H-indene							1-氢-1-甲基茚			挥发油	767-59-9				C10H10	TNX-100
Pentylbenzene							戊基苯			挥发油	538-68-1				C11H16	TNX-101
2-Furfuryl-5-methylfuran							2-糠基-5-甲基呋喃			挥发油	1378-51-86				C10H10O2	TNX-102
α-terpineol							α-萜品醇			挥发油	98-55-5				C10H18O	TNX-103
dodecane							十二烷			挥发油	112-40-3				C12H26	TNX-104
2-dodecene							2-十二烯			挥发油	1652-96-6				C12H24	TNX-105
tridecane							十三烷			挥发油	629-50-5				C13H28	TNX-106
tetradecane							十四烷			挥发油	629-59-4				C14H30	TNX-107
β-caryophyllene							β-石竹烯			挥发油					C15H24	TNX-108
Pentadecane							十五烷			挥发油	629-62-9				C15H32	TNX-109
β-bisabolene							β-红没药烯			挥发油					C15H24	TNX-110
gamma-Cadinene							γ-杜松萜烯			挥发油	483-74-9				C15H24	TNX-111
δ-cadinene							δ-杜松萜烯			挥发油	523-47-7				C15H24	TNX-112
Caryophyllene oxide							石竹烯氧化物			挥发油	1139-30-6				C15H24O	TNX-113
hexadecane							十六烷			挥发油	544-76-3				C16H34	TNX-114
Asarone							细辛醚			挥发油	2883-98-9				C12H16O3	TNX-115
octadecanal							十八醛			挥发油	638-66-4				C18H36O	TNX-116

## Sheet: DH
Item Name	Item Type	IUPAC name	Description		ccs	rccs	Synonym "Chinese Name"	Synonym "Drug Bank"	Synonym "ChemSpider"	Category	Synonym "CAS number"	Item Tag "Waters Screening Library/Pesticide"	Item Tag "Waters Screening Library/Veterinary Drug"	Item Tag "Waters Screening Library/Mycotoxin"	Formula	Structure	Adduct	Retention Time	F1	F2	F3	F4	F5	DriftTime	Comment
emodin	Compound						大黄素			蒽醌类	518-82-1				C15H10O4	DH-001.mol
aloeemodin	Compound						芦荟大黄素			蒽醌类	481-72-1				C15H10O5	DH-002.mol
physcion							大黄素甲醚			蒽醌类	521-61-9				C16H12O5	DH-003.mol
rhein							大黄酸			蒽醌类	478-43-3				C15H8O6	DH-004.mol
chrysophanol							大黄酚			蒽醌类	481-74-3				C15H10O4	DH-005.mol
Chrysaron							土大黄素			蒽醌类					C22H26O3	DH-006.mol
citreorosein							羟基大黄素			蒽醌类	481-73-2				C15H10O6	DH-007.mol
isoernodin							异大黄素			蒽醌类					C15H10O5	DH-008.mol
laccaic acid D							虫漆酸D			蒽醌类	18499-84-8				C16H10O6	DH-009.mol
Rheinoside A							大黄酸苷A			蒽醌类	111545-28-9				C27H30O16	DH-010.mol
Rheinoside B							大黄酸苷B			蒽醌类					C27H30O16	DH-011.mol
Rheinoside C							大黄酸苷C			蒽醌类	111545-29-0				C27H30O15	DH-012.mol
Rheinoside D							大黄酸苷D			蒽醌类					C27H30O15	DH-013.mol
Rhein Glucoside							大黄酸葡萄糖苷			蒽醌类	34298-86-7				C21H18O11	DH-014.mol
Physcion monoglucoside							大黄素甲醚葡萄糖苷			蒽醌类	26296-54-8				C22H22O10	DH-015.mol
Aloe emodin glucoside							芦荟大黄素葡萄糖苷			蒽醌类	29010-56-8				C21H20O10	DH-016.mol
Emodin glucoside							大黄素葡萄糖苷			蒽醌类					C21H20O10	DH-017.mol
chrysophanol glucoside							大黄酚葡萄糖苷			蒽醌类					C21H20O9	DH-018.mol
chrysophanol-8-O-β-D-(6’-O-acetyl) glucopyranosyl							大黄酚-8-O-β-D-(6’-O-乙酰基)吡喃葡萄糖			蒽醌类					C22H22O10	DH-019.mol
Chrysophanol-8-O-β-D-glucoside							大黄酚-8-O-β-D葡萄糖苷			蒽醌类	13241-28-6				C21H20O9	DH-020.mol
Emodin-1-O-β-D-glucoside							大黄素-1-O-β-D-葡萄糖苷			蒽醌类					C21H20O10	DH-021.mol
Emodin-6-O-β-D-glucoside							大黄素-6-O-β-D-葡萄糖苷			蒽醌类					C21H20O10	DH-022.mol
Emodin-8-O-β-D-glucoside							大黄素-8-O-β-D-葡萄糖苷			蒽醌类	23313-21-5				C21H20O10	DH-023.mol
Physcion-8-O-β-D-glucoside							大黄素甲醚-8-O-β-D-葡萄糖苷			蒽醌类	1329-27-7				C22H22O10	DH-024.mol
Physcion-8-O-β-D-gentiobioside							大黄素甲醚-8-O-β-D-龙胆双糖甙			蒽醌类					C28H32O15	DH-025.mol
Aloe-emodin-8-O-β-D-glucoside							芦荟大黄素-8-O-β-D-葡萄糖苷			蒽醌类	33037-46-6				C21H20O10	DH-026.mol
Aloe-emodin diglucoside							芦荟泻素双葡萄糖苷			蒽醌类					C27H30O15	DH-027.mol
Rhein-8-O-β-D-glucoside							大黄酸-8-O-β-D-葡萄糖苷			蒽醌类					C21H18O11	DH-028.mol
Rhein diglucoside							大黄酸二葡萄糖苷			蒽醌类					C27H28O16	DH-029.mol
Chrysophanol-8-O-β-D-(6’-O-malonyl)diglucoside										蒽醌类					C24H22O12	DH-030.mol
rheidin A							大黄二蒽酮A			蒽酮类					C30H20O9	DH-031.mol
rheidin B							大黄二蒽酮B			蒽酮类					C30H20O8	DH-032.mol
rheidin C							大黄二蒽酮C			蒽酮类					C31H22O9	DH-033.mol
palmidin A							掌叶二蒽酮A			蒽酮类	17062-55-4				C30H22O8	DH-034.mol
palmidin B							掌叶二蒽酮B			蒽酮类	17062-56-5				C30H22O7	DH-035.mol
palmidin C							掌叶二蒽酮C			蒽酮类	17177-86-5				C30H22O7	DH-036.mol
sennoside A							番泻苷A			蒽酮类	81-27-6				C42H38O20	DH-037.mol
sennoside B							番泻苷B			蒽酮类	128-57-4				C42H38O20	DH-038.mol
sennoside C							番泻苷C			蒽酮类	37271-16-2				C42H40O19	DH-039.mol
sennoside D							番泻苷D			蒽酮类	37271-17-3				C42H40O19	DH-040.mol
sennoside E							番泻苷E			蒽酮类	11137-63-6				C44H38O23	DH-041.mol
sennoside F							番泻苷F			蒽酮类	52842-23-6				C44H38O23	DH-042.mol
10-hydroxycascaroside C							10-羟基药鼠李苷C			蒽酮类					C27H32O14	DH-043.mol
10-hydroxycascaroside D							10-羟基药鼠李苷D			蒽酮类					C27H32O14	DH-044.mol
revandchinone-1										蒽酮类					C33H44O5	DH-045.mol
revandchinone-2										蒽酮类					C43H66O5	DH-046.mol
revandchinone-3										蒽酮类					C37H54O5	DH-047.mol
revandchinone-4										蒽酮类					C33H43O7	DH-048.mol
rhaponticin										二苯乙烯类	155-58-8				C21H24O9	DH-049.mol
rhapontigenin							丹叶大黄素			二苯乙烯类	500-65-2				C15H14O4	DH-050.mol
cascaroside C							药鼠李苷D			二苯乙烯类	53823-09-9				C27H32O13	DH-051.mol
cascaroside D							药鼠李苷C			二苯乙烯类	53861-35-1				C27H32O13	DH-052.mol
cassialoin							决明因			二苯乙烯类					C21H22O9	DH-053.mol
sennidin C							番泻苷元			二苯乙烯类	5355-93-1				C30H20O9	DH-054.mol
Deoxyrhaponticin							去氧土大黄苷			二苯乙烯类	30197-14-9				C21H24O8	DH-055.mol
Desoxyrhapontigenin							去氧丹叶大黄素			二苯乙烯类	33626-08-3				C15H14O3	DH-056.mol
Piceatannol							白皮杉醇			二苯乙烯类	10083-24-6				C14H12O4	DH-057.mol
Piceatannol -3-O-β-D-glucopyranoside							白皮杉醇 -3-O-β-D-葡萄糖苷			二苯乙烯类	29884-49-9				C20H22O9	DH-058.mol
Piceatannol-3’-O-β-D-glucopyranoside							白皮杉醇 -3'-O-β-D-葡萄糖苷			二苯乙烯类					C20H22O9	DH-059.mol
Piceatannol 3’-O-β-D-oxylopyranoside							白皮杉醇 -3'-O-β-D-木吡喃糖苷			二苯乙烯类					C20H22O9	DH-060.mol
Piceatannol-4’-O-β-D-glucopyranoside							白皮杉醇 -4'-O-β-D-葡萄糖苷			二苯乙烯类					C20H22O9	DH-061.mol
Resveratrol							白藜芦醇			二苯乙烯类	501-36-0				C14H12O3	DH-062.mol
resveratrol -3-O-β-D-glucopyranoside							白藜芦醇-3-O-β-D-葡萄糖苷			二苯乙烯类	27208-80-6				C20H22O8	DH-063.mol
resveratrol 4′-O-β-D-glucopyranoside							白藜芦醇-4’-O-β-D-葡萄糖苷			二苯乙烯类	38963-95-0				C20H22O8	DH-064.mol
resveratrol 4′-O-β-D- (6″-O-galloyl) -glucopyranoside							白藜芦醇-4’-O-β-D-(6″-O-没食子酰基)-葡萄糖苷			二苯乙烯类					C27H26O12	DH-065.mol
Rhapontigenin										二苯乙烯类	500-65-2				C15H14O4	DH-066.mol
rhapontigenin 3′-O-β-D-glucopyranoside										二苯乙烯类	94356-22-6				C21H24O8	DH-067.mol
rhaponticin										二苯乙烯类	155-58-8				C21H24O9	DH-068.mol
rhaponticin 2″-O-gallate										二苯乙烯类	94356-24-8				C28H28O13	DH-069.mol
rhaponticin 6″-O-gallate										二苯乙烯类	94356-23-7				C28H28O13	DH-070.mol
rhaponticin 2″-O-p-coumarate										二苯乙烯类					C30H30O11	DH-071.mol
isorhapontigenin										二苯乙烯类	32507-66-7				C15H14O4	DH-072.mol
isorhapontin										二苯乙烯类	32727-29-0				C21H24O9	DH-073.mol
cis-3, 5, 3′-trihydroxyl-4′-methoxystibene							顺式-3, 5, 3′-三羟基-4′-甲氧基茋			二苯乙烯类					C15H16O4	DH-074.mol
gnetin C										二苯乙烯类					C28H22O6	DH-075.mol
Maximol A										二苯乙烯类					C28H22O6	DH-076.mol
4-(4'-hydroxyphenyl)-2-butanone-4'-O-β-D-glucopyranoside										苯丁酮类					C16H22O7	DH-077.mol
4-(4'-hydroxyphenyl)-2-butanone-4'-O-β-D-(6''-O-galloyl)-glucopyanoside							4- (4′-羟基苯基) -2-丁酮-4′-O-β-D- (6″-O-没食子酰基) -吡喃葡萄糖苷			苯丁酮类	59282-56-3				C23H26O11	DH-078.mol
4-(4'-hydroxyphenyl)-2-butanone-4'-O-β-D-(2''-O-galloyl)-glucopyanoside							4- (4′-羟基苯基) -2-丁酮-4′-O-β-D- (2″-O-没食子酰基) -吡喃葡萄糖苷			苯丁酮类					C23H26O11	DH-079.mol
4-(4'-hydroxyphenyl)-2-butanone-4'-O-β-D-(2'',6''-O-galloyl)-glucopyanoside							4- (4′-羟基苯基) -2-丁酮-4′-O-β-D- (2'',6″-O-没食子酰基) -吡喃葡萄糖苷			苯丁酮类					C30H30O15	DH-080.mol
4-(4'-hydroxyphenyl)-2-butanone-4'-O-β-D-(2''-O-galloyl-6''-O-cinnamoyl)-glucopyanoside							4- (4′-羟基苯基) -2-丁酮-4′-O-β-D- (2″-O-没食子酰基-6″-O-桂皮酰基) -吡喃葡萄糖苷			苯丁酮类					C32H32O12	DH-081.mol
4-(4'-hydroxyphenyl)-2-butanone-4'-O-β-D-(2''-O-galloyl-6''-O-p-cinnamoyl)-glucopyanoside							4- (4′-羟基苯基) -2-丁酮-4′-O-β-D- (2″-O-没食子酰基-6″-O-p-桂皮酰基) -吡喃葡萄糖苷			苯丁酮类					C32H32O13	DH-082.mol
3-(3’’,5’-dihydroxyl-trans-cinnamoyl)-5-hydroxy-Δ5-α-pyranone							3－（3’，5’-二羟基-反式-肉桂酰基）－5-羟基-△5－α-吡喃酮			吡喃酮类					C14H14O6	DH-083.mol
2,5-dimethyl-7-hydroxychromone							2,5-二甲基-7-羟基色酮			吡喃酮类	38412-47-4				C11H10O3	DH-084.mol
2-methyl-5-acetonyl-7-hydroxychromone							2-甲基-5-羟甲基-7-羟基色酮			吡喃酮类	28955-30-8				C13H12O4	DH-085.mol
2-methyl-5-carboxymethyl-7-hydroxychromone							2-甲基- 5-羧甲基- 7-羟基色原酮			吡喃酮类					C12H12O5	DH-086.mol
2-(2’-hydroypropyl)-5-methyl-7-hydroxychromone							2-(2'一羟丙基) -5-甲基-7-羟基色原酮			吡喃酮类					C13H14O4	DH-087.mol
Aloesone-7-O-β-D-glucopyranoside										吡喃酮类					C19H22O9	DH-088.mol
2-methyl-5-(2’-oxe-4’-hydroxypentyl)-7-hydroxychromone-7-O-β-D-glucopyranoside										吡喃酮类					C21H26O10	DH-089.mol
kaempferol							山奈酚			吡喃酮类	520-18-3				C15H10O6	DH-090.mol
Kaempferol-3-O-rhamnoside							山奈酚-3-O-鼠李糖苷			吡喃酮类	482-39-3				C21H20O10	DH-091.mol
Kaempferol-3-O-(2’,6’-di-O-rhamnopyranoyls)-β-D-galactopyranoside										吡喃酮类					C33H40O19	DH-092.mol
rutin										吡喃酮类	153-18-4				C27H30O16	DH-093.mol
vitexin										吡喃酮类	3681-93-4				C21H20O10	DH-094.mol
Torachrysone-8-O-β-D-glucoside										萘苷类	64032-49-1				C20H24O9	DH-095.mol
Torachrysone-8-O-β-D-(6’-O-oxalyl)-glucopyranoside										萘苷类					C22H24O12	DH-096.mol
6-hydroxymusizin-8-O-β-D-glucopyranoside										萘苷类	23566-96-3				C19H22O9	DH-097.mol
(+) -catechin							(+) -儿茶素			鞣质类	154-23-4				C15H1406	DH-098.mol
(+) -catechin 5-O-β-D-glucopyranoside							(+) -儿茶素 5-O-β-D-葡萄糖苷			鞣质类					C21H24O11	DH-099.mol
(+) -catechin 7-O-β-D-glucopyranoside							(+) -儿茶素 7-O-β-D-葡萄糖苷			鞣质类					C21H24O11	DH-100.mol
(+) -catechin 3′-O-β-D-glucopyranoside							(+) -儿茶素 3'-O-β-D-葡萄糖苷			鞣质类					C21H24O11	DH-101.mol
(+) -catechin 4′-O-β-D-glucopyranoside							(+) -儿茶素 4'-O-β-D-葡萄糖苷			鞣质类					C21H24O11	DH-102.mol
(+) -catechin 7, 3′-di-O-β-D-glucopyranoside							(+) -儿茶素 7,3'-二-O-β-D-葡萄糖苷			鞣质类					C27H34O16	DH-103.mol
(+) -catechin 5, 3′-di-O-β-D-glucopyranoside							(+) -儿茶素 5,3'-二-O-β-D-葡萄糖苷			鞣质类					C27H34O16	DH-104.mol
(+) -catechin 5, 4′-di-O-β-D-glucopyranoside							(+) -儿茶素 5,4'-二-O-β-D-葡萄糖苷			鞣质类					C27H34O16	DH-105.mol
(+) -catechin 3′,4′-di-O-β-D-glucopyranoside							(+) -儿茶素 3'-4'-二-O-β-D-葡萄糖苷			鞣质类					C27H34O16	DH-106.mol
(+) -catechin 8-C-β-D-glucopyranoside							(+) -儿茶素 8-C-β-D-葡萄糖苷			鞣质类	105371-26-4				C21H24O11	DH-107.mol
(+) -catechin 6-C-β-D-glucopyranoside							(+) -儿茶素 6-C-β-D-葡萄糖苷			鞣质类	105371-27-5				C21H24O11	DH-108.mol
procyanidin B-1							原花青素B-1			鞣质类	20315-25-7				C30H26O12	DH-109.mol
procyanidin B-1-3-O-gallate							原花青素B-1-3-O-没食子酸			鞣质类					C37H30O16	DH-110.mol
procyanidin B-2							原花青素B-2			鞣质类	29106-49-8				C30H26O12	DH-111.mol
procyanidin B-2 3′-O-gallate							原花青素B-2 3'-O-没食子酸			鞣质类					C37H30O16	DH-112.mol
procyanidin B-2 3, 3′-di-O-gallate							原花青素B-2 3,3'-二-O-没食子酸			鞣质类	79907-44-1				C44H34O20	DH-113.mol
procyanidin C-1 3′, 3″-di-O-gallate							原花青素C-1 3',3"-二-O-没食子酸			鞣质类	106533-61-3				C59H46O26	DH-114.mol
procyanidin C-1 3, 3′, 3″-tri-O-gallate							原花青素C-1 3,3',3"-三-O-没食子酸			鞣质类	106533-62-4				C66H50O30	DH-115.mol
epicatechin- (4β→8) -epicatechin- (4β→8) -catechin							表儿茶素-（4β→8）-表儿茶素-（4β→8）-儿茶素			鞣质类					C45H38O18	DH-116.mol
procyanidin B-7							原花青素B-7			鞣质类	12798-59-3				C30H26O12	DH-117.mol
procyanidin B-5 3, 3′-di-O-gallate							原花青素B-5 3,3'-二-O-没食子酸			鞣质类	106533-60-2				C44H34O20	DH-118.mol
procyanidin B-5							原花青素B-5			鞣质类	12798-57-1				C30H26O12	DH-119.mol
epicatechin- (4β→6) -epicatechin- (4β→8) -epicatechin							表儿茶素-（4β→6）-表儿茶素-（4β→8）-表儿茶素			鞣质类					C45H38O18	DH-120.mol
procyanidin B-3							原花青素B-3			鞣质类	23567-23-9				C30H26O12	DH-121.mol
procyanidin B-3 7-O-β-D-glucopyranoside							原花青素B-3 7-O-β-D-葡萄糖苷			鞣质类					C36H36O17	DH-122.mol
procyanidin B-4							原花青素B-4			鞣质类	29106-51-2				C30H26O12	DH-123.mol
procyanidin B-4 3′-O-gallate							原花青素B-4 3'-O-没食子酸			鞣质类					C37H30O16	DH-124.mol
epicatechin- (4β→6) -epicatechin- (4β→6) -epicatechin										鞣质类					C45H38O18	DH-125.mol
Arecatannin B1										鞣质类	79763-28-3				C45H38O18	DH-126.mol
(-) -epicatechin 3-O-gallate										鞣质类	1257-08-5				C22H18O10	DH-127.mol
rhatannin										鞣质类	208-670-8				C10H13NO3	DH-128.mol
gallic acid							没食子酸			鞣质类	149-91-7				C7H6O5	DH-129.mol
6′-O-galloylsucrose										酰基糖苷类	115713-43-4				C19H26O15	DH-130.mol
4′-O-galloylsucrose										酰基糖苷类	115713-44-5				C19H26O15	DH-131.mol
6-O-galloylsucrose										酰基糖苷类	115731-15-2				C19H26O15	DH-132.mol
1′-O-galloylsucrose										酰基糖苷类	115713-45-6				C19H26O15	DH-133.mol
2-O-galloylsucrose										酰基糖苷类	115713-46-7				C19H26O15	DH-134.mol
1-O-galloyl-6-O-cinnamoyl-β-D-glucose										酰基糖苷类	115746-69-5				C22H22O11	DH-135.mol
1-O-galloyl-2-O-cinnamoyl-β-D-glucose							1-O-没食子酰基-2-O-香豆-β-D-葡萄糖			酰基糖苷类					C22H22O11	DH-136.mol
1, 6-di-O-galloyl-2-O-cinnamoyl-β-D-glucose							1, 6-二-O-没食子酰基-2-O-对香豆-β-D-葡萄糖			酰基糖苷类					C29H26O15	DH-137.mol
1-O-galloyl-β-D-glucose							1-O-没食子酰基-β-D-葡萄糖			酰基糖苷类	13405-60-2				C13H16O10	DH-138.mol
2-O-galloyl-β-D-glucose							2-O-没食子酰基-β-D-葡萄糖			酰基糖苷类					C13H16O10	DH-139.mol
6-O-galloyl-β-D-glucose							6-O-没食子酰基-β-D-葡萄糖			酰基糖苷类					C13H16O10	DH-140.mol
1, 6-di-O-galloyl-β-D-glucose							1, 6-二-O-没食子酰基-β-D-葡萄糖			酰基糖苷类					C20H20O14	DH-141.mol
2, 6-di-O-galloyl-β-D-glucose							2, 6-二-O-没食子酰基-β-D-葡萄糖			酰基糖苷类					C20H20O14	DH-142.mol
1, 2, 6-tri-O-galloyl-β-D-glucose							1,2, 6-三-O-没食子酰基-β-D-葡萄糖			酰基糖苷类	79886-49-0				C27H24O18	DH-143.mol
2-O-cinnamoyl-β-D-glucose										酰基糖苷类	94356-16-8				C15H18O7	DH-144.mol
gallic acid-3-O-β-D- (6′-O-galloyl) -glucopyranoside										酰基糖苷类					C20H20O14	DH-145.mol
gailic acid-4-O-β-D- (6′-O-galloyl) -glucopyranoside										酰基糖苷类					C20H20O14	DH-146.mol
gallic acid-3-O-β-D-glucopyranoside										酰基糖苷类	91984-84-8				C13H16O10	DH-147.mol
gallic acid-4-O-β-D-glucopyranoside										酰基糖苷类					C13H16O10	DH-148.mol
1-O-galloylfructose										酰基糖苷类	94356-19-1				C13H16O10	DH-149.mol
1-O-galloylglycerol										酰基糖苷类	87087-60-3				C10H12O7	DH-150.mol
Musizin-8-O-β-D-glucoside										酰基糖苷类					C19H22O8	DH-151.mol
