# Supplementary material for: TCMIP v2.0 Powers the Identification of Chemical Constituents Available in Xinglou Chengqi Decoction and the Exploration of Pharmacological Mechanisms Acting on Stroke Complicated With Tanre Fushi Syndrome
Source: Front Pharmacol. 2021 Jul 15;12:598200. doi: 10.3389/fphar.2021.598200 (PMC8320350; doi:10.3389/fphar.2021.598200)
Supplement: Supplementary file 2 [file Table3.XLSX]

## Sheet: Gene sets
XLCQ				Stroke						TRFS
GL	DNX	DH		Brain injury	Cerebral Hemorrhage	Crrebral Ischemia	Ischemic Stroke	Stroke		Abdominal Pain	Abnormality Of Salivation	Constipation	Cough	Delirium	Dysphoric Mood	Facial Paralysis	Fever	Hemiplegia	Hyperhidrosis	Syncope	Vertigo	Vomiting	Wheezing
ATP1A1	ACTA1	HIBCH		GSK3B	GSK3B	CACNA1A	F2R	ABCC6		ABCA1	SERPING1	ABL1	ABCA3	APOE	SLC6A4	CLCN7	ABCC2	ADA2	ABCC8	AKAP9	ADA2	ABCC8	DNAH1
SERPINA1	ADA	ATP5A1		ADORA2A	ADORA2A	CASP1	SELE	ACAD9		ABCC2		ACTG2	ATP11A	IGF1		COL4A1	ABL1	ARX	AGPAT2	ANK2	AIP	ACADL
HSD3B1	ADORA1	ATP5B		NR3C2	NR3C2	BCAT2	AGTR1	ADA2		ABCG5		ALAD	BLNK	IL6		TCIRG1	ADA	ATP1A2	AIP	BVES	ATP1A2	ACADM
ANXA1	ADORA2A	ATP5C1		GABRG2	GABRG2	OPRL1	FLNA	AGXT		ABCG8		ALPL	BTNL2	LIF		TNFSF11	ADA2	ATP1A3	ASCL1	CACNA1C	B2M	ACADVL
HSD11B2	ADORA2B	ACTB		EPO	EPO	APP	IRF1	APP		ACTG2		AQP2	CCDC103	SLC6A3			ADAMTS13	CACNA1A	BCL10	CACNA2D1	BRAF	ACAT1
NR3C1	ADORA3	ALDH2		MANF	MANF	BAZ1B	MAPK10	ASS1		ADA2		ARID2	CCDC114	DNMT1			AK2	COL4A1	BDNF	CACNB2	C4A	ACP2
HSD11B1	BALF5	AKR1C3				BRAF	ITGB2	BAZ1B		ALAD		ARNT2	CCDC151	FIG4			ALPL	COL4A2	BIRC3	CALM1	CACNA1A	ACSF3
CASP3	TK	AR				C4A	ACTA2	CBS		ALDOB		ARVCF	CD79A	MMACHC			AQP2	CTC1	BLM	CALM2	CACNA1G	ACTG2
LPL	PNP	AHR				CBS	ACVRL1	CCM2		APC		ASCL1	CD79B	PRDX1			ATM	CTLA4	BSCL2	CALM3	CACNB4	ACY1
NFKB2	AHCY	AURKB				CCR1	COL4A1	CLIP2		BAZ1B		ATRX	CFAP300	GABRA5			ATP13A2	DOCK8	CACNA1S	CASQ2	CALM1	AIP
NFKB1	POLA1	CEBPB				CLIP2	ELN	COL4A1		BCL10		AVPR2	CLEC7A				ATP1A2	FGFR1	CAV1	CTSH	CALM2	ALAD
TNF	DCK	CBR1				COX1	ENG	CPS1		BIRC3		BAZ1B	CTLA4				ATP1A3	GCDH	CAVIN1	DSC2	CALM3	ALDH18A1
HMGCR	TTHA1435	CSNK2A1				COX2	FBN1	CST3		BMPR1A		BCL10	DLEC1				AVP	GNAQ	CDH23	DSP	CASQ2	ALDOB
IGHG2	RRM1	CSNK2B				COX3	FOXE3	CYP11B1		BRCA1		BDNF	DNASE1L3				AVPR2	HLA-DPB1	CLCF1	GPD1L	CCR1	ALG11
PPP1CC	CSNK1G2	COMT				CTLA4	GUCY1A1	DYRK1B		BRCA2		BIRC3	DPP9				BCL10	KRAS	COL6A1	HCRT	CDH23	ALG3
LSS	MAPK3	CDK6				CTNNB1	LOX	ELN		C4A		BRAF	DSP				BCL2	NOTCH3	COL6A2	HLA-DQB1	CNNM2	ALG8
CLEC4E	GSG2	CYP1B1				ELN	MFAP5	FLNA		CASR		BRCA1	EIF2AK4				BCL6	PAH	COL6A3	HLA-DRB1	COCH	ALPL
RORA	STM4066	DNMT1				ERAP1	MYH11	GNAQ		CCR1		CACNA1S	EPOR				BCR	POLA1	CRLF1	JAK2	COL3A1	APOPT1
NR1I3	PAPS	TOP2A				FAS	MYLK	GTF2I		CD55		CAMK2B	ERLIN2				BIRC3	PRF1	CTC1	JUP	COL5A1	AQP2
VDR	POLB	DHFRL1				GCDH	PRKG1	GTF2IRD1		CDH23		CAMTA1	FAM13A				BLNK	PRTN3	CTSB	KCNE1	CTNNB1	ARG1
AR	UCK2	ESR1				GTF2I	SLC2A10	GUCY1A1		CDKN2A		CASR	FARSB				BRCA2	PTPN22	CUL4B	KCNE2	DKK1	ASL
ESR1	HSP90B1	ESR2				GTF2IRD1	SMAD3	GYS1		CEL		CAVIN1	GAS8				BTK	SCN1A	DDC	KCNH2	EGF	ASS1
PGR	MTAP	EIF3F				HLA-B	TGFB2	HBB		CFTR		CD96	GBA				BTNL2	SLC1A3	DKC1	KCNJ2	EPOR	ATP6V0A4
AKR1C1	BAG1	GPER1				HLA-DPB1	TGFB3	HTRA1		CLDN16		CDC73	HLA-B				C4A	SNORD118	DSG1	KCNJ5	ERAP1	ATRX
AKR1C2	HSPA8	GABRA1				IKBKG	TGFBR1	JAG1		CLIP2		CDKL5	HLA-DPB1				CACNA1A	SUOX	DST	KCNQ1	FAS	AVP
NR3C2	DNMT1	GABRA2				IL10	TGFBR2	JAK2		COX1		CHRM3	HLA-DRB1				CACNA1S		EDN3	LMNA	FOXI1	AVPR2
NCOA2	NT5C2	GABRA3				IL12A		KCNQ1		COX2		CHST14	IGHM				CALR		ELP1	MOG	GATA2	BCKDHA
NR1I2	ENPP1	GABRA4				IL12A-AS1		LIMK1		COX3		CISD2	IGLL1				CCND1		FGFR3	MPL	GCDH	BCKDHB
SULT2B1	IMPDH1	GABRA5				IL12B		MLXIPL		CPA1		CLIP2	IKZF1				CCR1		FOS	P2RY11	GLA	BOLA3
SRD5A1	IMPDH2	GABRA6				IL23R		MPL		CPOX		COL4A6	IL17F				CD27		FOXP1	PKP2	GYG1	BRAF
SHBG	PB1	GABRG1				JAK2		MTHFR		CTLA4		COL7A1	IL17RA				CD79A		FUCA1	PSEN1	HFE	BTD
SULT2A1	RPL10L	GABRG2				KLRC4		MUT		CTNNB1		COMT	IL17RC				CD79B		GABRA3	PSEN2	HLA-B	CACNA1A
HSD17B1	RPL11	GABRG3				LIMK1		MYD88		CTRC		COQ2	LPIN2				CHD7		GDNF	RNF125	IL10	CD55
ESR2	RPL13A	HSPA2				MEFV		MYH11		DDIT3		COX1	LRRC8A				CHEK2		GPR101	RYR2	IL12A	CDH23
GABRA1	RPL15	HSP90AA1				MLX		NOTCH3		DIS3L2		COX2	MARS				COL1A1		HEXB	SCN5A	IL12A-AS1	CLMP
GABRA2	RPL19	IGHG1				MYH7		NPPA		DNASE1L3		COX3	MUC5B				COX1		HINT1	SNTA1	IL23R	COL4A6
GABRA3	RPL23	MTTP				ND1		NR3C1		ECE1		CPOX	PANK2				COX2		HLA-B	TECRL	JAK2	CPOX
GABRA4	RPL23A	NCOA1				ND4		OTC		EDN3		CREBBP	PARN				COX3		HMBS	THPO	JUP	CPS1
GABRA5	RPL26L1	NCOA2				ND5		PCNT		EDNRB		CSNK2A1	PIH1D3				CTLA4		HNF1A	TNFSF4	KCNA1	CPT2
GABRA6	RPL3	NR1I2				ND6		PRKAG2		ELANE		CTNS	PIK3R1				CYBA		HNF4A	TNNC1	KCNJ10	CTNNB1
GABRB1	RPL37	PIK3C				NOTCH3		RFC2		ELN		DACT1	POMT1				CYBB		HPGD	TRDN	KLRC4	CTNS
GABRB2	RPL8	GPTK2B				PIK3CA		SCN5A		EPCAM		DDC	PRTN3				CYP21A2		IGH	TRPM4	MEFV	CYP11A1
GABRB3	RSL24D1	AKT1				PRTN3		SLC19A2		EPOR		DDHD2	PTPN22				DCLRE1C		IGHMBP2	ZNF365	MEN1	CYP11B1
GABRD	PRKAA1	NQO2				PTPN22		SMAD4		ERAP1		DDOST	RNF6				DDB2		IKBKG		MPL	CYP11B2
GABRE	SLC25A4	RUVBL2				RFC2		SNAP29		EWSR1		DEAF1	RTEL1				DIS3L2		IL12B		MVK	CYP24A1
GABRG1	AFG3L2	STK17B				SCNN1B		TBL2		F5		DES	SFTPA1				DST		JAK2		MYD88	DBT
GABRG2	ALK	PIM1				SCNN1G		TET2		FAN1		DHCR7	SFTPA2				EDA		JUP		MYL2	DGAT1
GABRG3	ABCA1	SHBG				STAT4		TNXB		FAS		DUOX2	SFTPC				EIF2B1		KCNA1		MYO7A	DGUOK
GABRP	ABCC8	SF3B3				TBL2		TPP2		FOXP1		DUOXA2	SLC11A1				EIF2B2		KCNJ11		NAGA	DHCR7
GABRQ	ABCC9	ESRRA				TLR4		TREX1		FSHR		ECE1	STAT3				EIF2B3		KCNJ18		NF2	DLD
GRIN1	ABCG1	ESRRB				TRNF		VHL		FUS		EDN3	STN1				EIF2B4		KIF1A		NOP56	EGFR
GRIN2A	ASNA1	SOAT1				TRNH		PTGS2		GBA		EDNRB	TCF3				EIF2B5		KIF1B		PDGFB	ELP1
GRIN2B	ABL2	SOAT2				TRNL1		HIF1A		GCGR		ELN	TERC				ELANE		KLC2		PTPN22	ETFA
GRIN2C	ACSS2	HCK				TRNQ		GSK3A		GDNF		ELP1	TERT				ERAP1		KRT1		RYR2	ETFB
GRIN2D	ACSS1	JAK1				TRNS1		SCNN1A		GHSR		EP300	TGFBR2				ERCC2		KRT14		SH2B3	ETFDH
GRIN3A	TNK2	UGT3A1				TRNS2		SELP		GLA		EPCAM	TRAF3IP2				ERCC3		KRT16		SLC12A3	F12
GRIN3B	ACVR1	UBA1				TRNW		GRIN2B		GNA11		EXT2	TSC1				ERCC4		KRT17		SLC1A3	FARSB
PPARA	ACVR1B	PIK3CG				UBAC2		FOLH1		GPC3		FAN1	TSC2				ERCC5		KRT5		SLC26A4	FLNA
SIGMAR1	ADCY1	PTK2B						GNAQ		GPR35		FGFR1	TTC25				F5		KRT6A		STAT4	FOXRED1
HOXA10	AMHR2	AMY2B						BCAT2		GTF2I		FLI1	VCP				FAS		KRT6B		TECRL	GALC
CYP27B1	APAF1	LGALS3						NAALAD2		GTF2IRD1		FLII	WWOX				FBP1		KRT9		TET2	GALE
MED1	ASS1	GLTP						TAAR1		GUCY2C		FLNA	OPRM1				FOXP1		LIFR		THPO	GALT
RXRA	ASNS	GLT6D1								H19		FOXE1	OPRD1				GAA		MALT1		TLR4	GCDH
LIP3	ADRBK1	TYR								HBB		FOXG1					GATA2		MAP2K1		TNFRSF1A	GHSR
PNP	ADRBK2	LCT								HFE		FOXP1					GLA		MAP2K2		TNXB	GLA
TTHA1435	ABCB11	ACTA1								HLA-B		FTL					GPC3		MEN1		TPK1	HADH
ADA	ABCC2	ATOX1								HLA-DPB1		GABRA3					GPR35		MLX		TRDN	HLCS
POLB	CSNK2A1	FTL								HLA-DRB1		GABRD					H19		MPL		UBAC2	HMBS
UCK2	CSNK2B	HBA1								HMBS		GDNF					HBB		NGLY1		VHL	HMGCL
ADORA1	CDK15	HBB								HPS1		GJC2					HLA-B		NHP2			HMGCS2
ADORA2A	CFTR	LYZ								IGH		GLI2					HLA-DPB1		NLRC4			HNF1A
ADORA2B	ACSL1	TAS1R2								IKZF1		GP1BB					HLA-DRB1		NLRP3			HNF4A
ADORA3	ABCC1	RTCB								IL10		GRIN1					HMGCL		NOP10			HPRT1
BALF5	ABCC4	ALDH								IL12A		GTF2I					HTR1A		PARN			HSD3B2
TK	ABCC6	CYP2C9								IL12A-AS1		GTF2IRD1					IFNGR1		PHOX2B			IVD
LSM6	ABCB1	VKORC1								IL23R		HESX1					IGH		PLAA			KCNJ1
PAPS	NAE1	SLC5A2								IL6		HIRA					IGHM		PPARG			KCNJ11
POLA1	NME1	ALOX5								JAK2		HIVEP2					IGLL1		PRNP			LIPA
DNMT1	PIK3CA	BCL2L1								KIT		HMBS					IKZF1		PSMB8			LPL
AHCY	AKT1	CYP1A2								KLRC4		HNRNPH2					IL10		PTPN22			MCCC1
DCK	ARAF	CYP2D6								KRAS		HNRNPK					IL12A		RET			MCCC2
RRM1	ACVRL1	CYP2E1								LACC1		HPSE2					IL12A-AS1		RETREG1			MEN1
CDA	PPP5C	CYP3A4								LIMK1		IGH					IL12B		RTEL1			MET
SOD1	TLR7	CYP3A43								LRP5		IGHMBP2					IL23R		SCN11A			MLYCD
CSNK1G2	ABL1	CYP3A5								MALT1		IQSEC2					IL2RG		SCN9A			MMAA
MAPK3	PRKAB1	CYP3A7								MCM6		IYD					IL36RN		SDHB			MMAB
GSG2	PRKAB2	GSTA1								MEFV		JMJD1C					IL6		SDHC			MPI
TLR7	ADK	GSTP1								MET		KCNAB2					IL7R		SDHD			MPV17
STM4066	CREB1	NR1H3								MIF		KCNJ1					IRF8		SERPINB7			MUT
TK2	FBP1	NR1H2								MLH1		KCNJ18					JAK2		SLC18A2			MVK
HSP90B1	PYGL	NUDT9								MLH3		KDM1A					KCNJ1		SLCO2A1			NAGS
ADSSL1	HINT1	AMY1A								MLYCD		KIT					KLRC4		SLURP1			NBAS
PYGM	PIM1	MAN1B1								MPL		KMT2A					KRT18		SPR			NDUFA1
IMPDH2	PDE4B	LGALS2								MSH2		KRAS					KRT8		SUCLG1			NDUFA11
NT5C2	PDE4D	LGALS7								MSH6		KRT14					LACC1		TAT			NDUFA13
ENPP1	POLE	GCK								MST1		KRT5					LBR		TERC			NDUFAF1
IMPDH1	POLE2	GNPDA1								MUT		LHX3					LIG4		TERT			NDUFAF2
PB1	POLE3	PYGL								MVK		LHX4					LIPA		THPO			NDUFAF3
RNASE1	POLE4	PYGM								MYC		LIMK1					LPIN1		TINF2			NDUFAF4
RPL10L	RRM2	HK1								ND1		LMNB1					LPIN2		TP53			NDUFAF5
RPL11	RRM2B	ABO								ND4		LRIG2					LRRC8A		TRPV3			NDUFB11
RPL13A	AK2	IFNB1								ND5		MAGEL2					LYST		UCP2			NDUFB3
RPL15	AK8	KRTAP5-2								ND6		MALT1					MALT1		USB1			NDUFB9
RPL19	AK1	KRTAP5-3								NLRC4		MBD5					MEFV		VHL			NDUFS1
RPL23	EEF2	LCTL								NLRP12		MDH2					MIF		WNK1			NDUFS2
RPL23A	GAPDH	TM0024								NLRP3		MECP2					MLX		WNT10A			NDUFS3
RPL26L1	SIRT3	MBL2								NME1		MED12					MPL		WRAP53			NDUFS4
RPL3	SIRT5	MB								NRTN		MEFV					MST1					NDUFS6
RPL37	LSM6	NCAN								OPLAH		MLH1					MYD88					NDUFV1
RPL8	FHIT	AMY2A								PALB2		MLH3					MYH3					NDUFV2
RSL24D1	RNASE1	PTGS1								PALLD		MLXIPL					NCF1					NEUROG3
BAG1	COMTD1	SFTPD								PIGA		MLYCD					NCF2					NR3C2
HSPA8	DAM	SMARCA5								PIGT		MMP1					NCF4					NUBPL
HDAC2	DPH5	SIGLEC1								PIK3CA		MRPS34					ND1					OPLAH
ITGAL	GAPDHS	AKR1C1								PMS1		MSH2					ND4					OTC
ITGB2	GNMT	CTRB1								PMS2		MSH6					ND5					OXCT1
YWHAE	GAMT	MIF								POLG		NALCN					ND6					PCCA
NOS2	HNMT	LCN2								POMT1		ND1					NGLY1					PCCB
NR0B1	SETD7	PTGS2								PORCN		ND4					NLRC4					PIGY
ALOX5	PNMT	CA1								POU6F2		ND5					NLRP3					PMM2
NPPB	PCMT1	CA12								PPOX		ND6					NME1					POLG
PTGS1	PRMT1	CA14								PRKCSH		NKX2-1					NOD2					PPM1D
GLRA3	PRMT3	CA2								PRSS1		NKX2-5					NOTCH3					PPOX
NCOA1	TTHA0667	CA3								PRSS2		NR4A2					PIK3R1					RARS
ACACB	TRDMT1	CA4								PRTN3		NRTN					POU6F2					RRM2B
APRT	HCN2	CA5A								PTPN22		NRXN1					PRKAR1A					SAA1
ACP1	PRKAR1A	CA5B								PTPN3		OCRL					PRNP					SAR1B
PECR	PRKAR2B	CA6								REST		OTX2					PRSS1					SCNN1A
MTAP	PFKFB4	CA7								RET		PACS1					PRTN3					SCNN1B
SRPK2	ADH1C	CA9								RFC2		PAX8					PSTPIP1					SCNN1G
PIM1	RAD51	PRKCA								RNF168		PCCA					PTPN22					SERPING1
PRKACA	TOP2B	PRKCB								RRM2B		PCCB					PTPN3					SLC12A1
PKIA	DAPK1	SQLE								SAA1		PDGFRA					RAB27A					SLC12A3
PRKAA1	EPHA2	SYK								SCARB2		PEX16					RAG1					SLC1A3
SLC25A4	EPHB2	PRKACA								SDHB		PHOX2B					RAG2					SLC22A5
AFG3L2	GALK1	NQO1								SDHC		PIGV					RB1					SLC6A8
ALK	GSS	CRYZ								SDHD		PIK3CA					REST					SLC7A7
ABCA1	GSK3B	APP								SEC63		PMS1					RMRP					SMPD1
ABCC8	HK1	ALOX15								SEMA3C		PMS2					RUNX1					SSR4
ABCC9	ITPKA	CLEC14A								SEMA3D		POGZ					RYR1					ST3GAL5
ABCG1	IGF1R	KHSRP								SERPING1		POLG					SCYL1					STK11
ASNA1	KIF1A	ITGA5								SLC12A3		POLG2					SH2B3					SUGCT
ABL2	KIF2C	ITGB3								SLC25A26		POU1F1					SLC11A1					TCN2
ACSS2	MAPK10	MTNR1A								SLC40A1		PPM1D					SLC12A1					TIMMDC1
ACSS1	MAPK12	MTNR1B								SLCO1B1		PPOX					SLC19A3					TMEM126B
TNK2	TM0588	NR1I3								SLCO1B3		PRDM16					SLC29A3					TNFRSF1A
ACVR1	SRPK2	PPARA								SMAD4		PRNP					SLCO1B1					TP53
ACVR1B	CCT3	PPARG								SOX10		PROKR2					SLCO1B3					TRMU
ADCY1	DTYMK	PI4K2B								SPINK1		PROP1					SPINK1					TYMP
AMHR2	TRPM7	SLC2A1								STAT4		RAI1					STAT3					UCP2
APAF1	VCP	TPO								STK11		RERE					STAT4					ZEB2
ASS1	LCK	YARS								TBL2		RET					STX11					DRD2
ASNS	ABAT	SCO5081								TCF4		RFC2					TCF3					HTR1D
ADRBK1	PHYKPL	MAPK8IP1								TET2		RREB1					TCF4
ADRBK2	AGXT2	KRT2								TGFBR2		RRM2B					TH
ABCB11	AARS	KRT12								TLR4		SALL1					TLR4
ABCC2	AARS2	CYP19A1								TNFRSF1A		SCN10A					TMEM173
CSNK2A1	GPT	KANSL3								TP53		SCN11A					TP53
CSNK2B	GPT2									TREH		SCN9A					TREX1
CDK15	NFS1									TRIM28		SCNN1B					TRIM28
CFTR	KYNU									TRIP13		SCNN1G					TRIP13
ACSL1	SLC7A8									TRNF		SDHA					TRNF
ABCC1	SLC1A4									TRNH		SDHB					TRNH
ABCC4	SLC36A1									TRNL1		SDHC					TRNL1
ABCC6	AGXT									TRNQ		SEC24C					TRNQ
ABCB1	BCAT1									TRNS1		SEMA3C					TRNS1
NAE1	PCCB									TRNS2		SEMA3D					TRNS2
NME1	VARS									TRNW		SIX3					TRNW
PIK3CA	CTH									TSC1		SKI					TSC1
AKT1	ACCS									TSC2		SLC12A1					TSC2
ARAF	IL4I1									TYMP		SLC12A3					UBAC2
ACVRL1	BCAT2									UBAC2		SLC25A4					UNC13D
PPP5C	GATM									USP8		SLC26A4					WAS
ABL1	HNF1A									VPS13A		SLC5A5					WIPF1
PRKAB1	LARS									WT1		SLC6A3					WT1
PRKAB2	LCMT1											SLC6A8					XIAP
ADK	OTC											SMPD1					XPA
CREB1	PTH											SNCAIP					XPC
FBP1	PAH											SOX10					IL1B
PYGL	EGF											SOX2					IL6
HINT1	LARS2											SOX3					TNF
PDE4B	LCMT2											SPART
PDE4D	ALDH2											SRCAP
POLE	AKR1C3											TAF1
POLE2	AR											TBCD
POLE3	AHR											TBL2
POLE4	AURKB											TBX1
RRM2	CBR1											TCF4
RRM2B	AZIN2											TG
AK2	ARG2											TGFBR2
AK8	ASL											TH
AK1	SLC7A3											THRA
EEF2	SLC7A4											THRB
GAPDH	CKM											TNFRSF1A
SIRT3	SLC7A1											TNXB
SIRT5	NOS3											TPO
FHIT	NOS2											TRH
COMTD1	NOS1											TRHR
DAM	OPLAH											TRNE
DPH5	ADSSL1											TRNF
GAPDHS	ADSS											TRNH
GNMT	AASS											TRNK
GAMT	ACY1											TRNL1
HNMT	ASS											TRNQ
SETD7	DARS											TRNS1
PNMT	DARS2											TRNS2
PCMT1	GIG18											TRNW
PRMT1	GOT1											TSHB
PRMT3	GOT2											TSHR
TTHA0667	ASPA											TTR
TRDMT1	ASPH											TWNK
HCN2	DNPEP											TYMP
PRKAR1A	EPRS											UBE3A
PRKAR2B	CAD											UBE3B
PFKFB4	SLC25A12											UFC1
ACTA1	SLC25A13											UFD1
ADH1C	CPQ											UNC80
RAD51	F10											VANGL1
TOP2B	SLC7A11											VPS11
DAPK1	ALDH18A1											WAC
EPHA2	SLC1A3											WDR26
EPHB2	SLC1A2											WFS1
GALK1	SLC1A1											ZEB2
GSS	SLC1A6											ZSWIM6
GSK3B	SLC1A7
HK1	FPGS
ITPKA	FTCD
IGF1R	GMPS
KIF1A	GCLC
KIF2C	GCLM
MAPK10	FOLH1
MAPK12	GAD1
TM0588	GAD2
CCT3	GLUD1
DTYMK	GLUD2
TRPM7	GRIA1
VCP	GRIA2
LCK	GRIA3
ABAT	GRIA4
PHYKPL	GRIN1
AGXT2	GRIN2A
AARS	GRIN2B
AARS2	GRIN2C
GPT	GRIN2D
GPT2	GRIN3A
NFS1	GRIN3B
KYNU	GRID1
SLC7A8	GRID2
SLC1A4	GRIK1
SLC36A1	GRIK2
AGXT	GRIK3
BCAT1	GRIK4
PCCB	GRIK5
VARS	GLS
CTH	GLS2
ACCS	NADSYN1
IL4I1	GLUL
CYP1B1	GATB
TOP2A	ENPEP
GPER1	ASRGL1
PTK2B	CCBL2
ESRRA	AADAT
ESRRB	LGSN
CYP19A1	LYZ
KANSL3	GRM1
UGT3A1	GRM4
HIBCH	GRM7
ATP5A1	GRM8
ATP5B	SLC25A22
ATP5C1	SLC25A18
ACTB	PAICS
AHR	NAGS
CEBPB	ACY3
CBR1	BGLAP
EIF3F	PFAS
HSPA2	PSAT1
HSP90AA1	EARS2
PIK3CG	F2
NQO2	TAT
RUVBL2	GGCX
STK17B	HSD17B6
SF3B3	SRD5A2
HCK	AKR1D1
JAK1	CPA1
UBA1	ALAD
IGHG1	BBOX1
CDK6	HBA1
ALDH2	HBB
AKR1C3	SLC25A10
AURKB	PLOD1
TYR	PLOD3
AMY2B	P3H1
DHFRL1	P3H2
LGALS3	P3H3
GLTP	P4HA1
GLT6D1	P4HA2
AZIN2	SLC13A1
ARG2	SLC13A2
ASL	SLC13A3
SLC7A3	ALDH5A1
SLC7A4	SDHD
CKM	SDHA
SLC7A1	SDHB
NOS3	SDHC
NOS1	SUCNR1
SLCO1B3	OXCT1
ATP1A2	OXCT2
ATP1A3	SUCLA2
ANXA2	SUCLG1
ANXA3	SUCLG2
ANXA4	TMLHE
ANXA5	TYR
PRLR	OGDH
NR1H4	ARF1
MT-CO1	ARF6
MT-CO2	ADH5
MT-CO3	LALBA
COX4I1	NR1H4
COX5A	PPP3R1
COX5B	CALM1
COX6A2	CNR1
COX6B1	CNR2
COX6C	C8G
COX7A1	CYP2C8
COX7B	ELOVL4
COX7C	ECI2
COX8A	TM1468
EFTUD1	FADS1
ESRRG	FADS2
FECH	FFAR1
GPBAR1	FURIN
FABP6	GM2A
GSTP1	PAEP
CES1	GLTP
PLA2G1B	PLA2G2D
BCHE	PLA2G2E
ARF1	GUCA1A
ARF6	HNF4A
ADH5	HNF4G
LALBA	HDAC2
PPP3R1	HDAC9
CALM1	HAO1
C8G	INS
CYP2C8	LTF
ECI2	LTB4R
TM1468	LTB4R2
FURIN	LIP3
GM2A	ACSL3
PAEP	ACSL4
PLA2G2D	LY96
PLA2G2E	PMP2
GUCA1A	NCOA1
HNF4A	PPT1
HNF4G	FKBP1A
INS	ACOX1
LTF	PPARA
LY96	PPARD
PMP2	PPARG
PPT1	PLA2G1B
FKBP1A	PLA2G2A
PPARG	PVR
PLA2G2A	PTGS1
PVR	PTGS2
RCVRN	S100B
RHO	RCVRN
SEC14L2	RXRA
PPP3CA	RXRB
TLR4	RXRG
TRAPPC3	RHO
VLDLR	SEC14L2
PPARD	PPP3CA
PTGS2	ACADSB
ELOVL4	SLC8A1
FADS1	SCN10A
FADS2	SCN11A
FFAR1	SCN1A
ACSL3	SCN2A
ACSL4	SCN3A
S100B	SCN4A
SLC8A1	SCN5A
TRPV1	SCN7A
MTTP	SCN8A
SOAT1	SCN9A
SOAT2	SCN1B
COMT	SCN2B
ABO	SCN3B
TMP1	SCN4B
CNR1	SREBF1
CNR2	TLR4
OGDH	TRAPPC3
HDAC9	TRPV1
RXRB	VLDLR
RXRG	PRKACA
ACADSB	PKIA
SCN10A	LCN9
SCN11A	ACHE
SCN1A	PCYT1A
SCN2A	PCYT1B
SCN3A	BCHE
SCN4A	CHRNA7
SCN5A	PHOSPHO1
SCN7A	PLD1
SCN8A	PLD2
SCN9A	ACO2
SCN1B	APRT
SCN2B	AKR1B1
SCN3B	ANG
SCN4B	BHMT
SREBF1	CTDSP1
ALDH5A1	CPB1
HAO1	CS
LTB4R	RNASE3
LTB4R2	TM1436
ACOX1	BC1747
GCH1	HS3ST3A1
TM1596	HGS
PFKFB1	ITPA
ARL1	ITEVIR
ARL3	IDH2
ARL5A	IDH1
ARL5B	MIF
ARF4	MDH2
ATIC	ME2
CDC42	PLEKHA1
UL30	SRC
DLG4	TM0857
EEF1A1	TNFSF13B
TUFM	PDE5A
GSPT1	STMN4
EIF2S3	TUBA1A
EIF4E	TUBA1B
GMDS	TUBA1C
GMPR	TUBB1
RAN	TUBB2B
RHEB	TUBB
SAR1B	CTSL
HRAS	GSR
GLUD1	GLIPR2
GNAI1	CDC25B
GNAT1	PRDX2
GUK1	PAPOLA
IRGC	TM1080
NME2	PTPN1
TGM2	TM1158
TGM3	PPAT
RAC1	CTPS1
RAB11A	PFKFB1
RAB5A	ARL1
RAB7A	ARL3
RAB8B	ARL5A
RAB9A	ARL5B
RALA	ARF4
RAP2A	ATIC
RND3	CDC42
RHOA	UL30
UCKL1	DLG4
PDE2A	EEF1A1
PDE5A	TUFM
DCPS	EFTUD1
A103R	GSPT1
BCAT2	EIF2S3
CXCL10	EIF4E
GATM	GMDS
LARS	GMPR
LCMT1	RAN
EGF	RHEB
LARS2	SAR1B
LCMT2	HRAS
CA1	PYGM
CA12	GNAI1
CA14	GNAT1
CA2	GUK1
CA3	IRGC
CA4	NME2
CA5A	TGM2
CA5B	TGM3
CA6	RAC1
CA7	RAB11A
CA9	RAB5A
PRKCA	RAB7A
PRKCB	RAB8B
SQLE	RAB9A
SYK	RALA
HCAR2	RAP2A
HCAR3	RND3
NNMT	TK2
QPRT	RHOA
BIRC5	UCKL1
CTSB	PDE2A
CRH	DCPS
DPP4	A103R
CCBL1	HARS
MGMT	HAL
PIN1	HDC
FARS2	SLC38A3
FARSA	ARG1
FARSB	SLC7A2
PAH	KARS
F2	SLC25A15
YARS	SLC25A2
YARS2	OAT
PTPN1	OAZ1
TH	OAZ2
TAT	OAZ3
AMY1A	GCH1
ANG	TM1596
CCL8	MAN2A1
ADAM28	CDA
IGLC1	MAN1B1
IGLV2-8	MSDC
KRTAP5-2	SOD1
HCRT	CXCL10
AMY2A	TM0268
TFF2	ODC1
VEGFA	HMGCL
HSD17B6	ADH1B
SRD5A2	NAGA
AKR1D1	PAPSS1
ACO2	GSTP1
ASPH	HPGDS
ALAD	ISYNA1
BBOX1	ITPR1
HBA1	TGFBR2
HBB	CLPP
SLC25A10	SERPINC1
PLOD1	B2M
PLOD3	CTSD
P3H1	MT-CO1
P3H2	MT-CO2
P3H3	MT-CO3
P4HA1	COX4I1
P4HA2	COX5A
SLC13A1	COX5B
SLC13A2	COX6A2
SLC13A3	COX6B1
SDHD	COX6C
SDHA	COX7A1
SDHB	COX7B
SDHC	COX7C
SUCNR1	COX8A
OXCT1	RABGGTA
OXCT2	RABGGTB
SUCLA2	HLA-B
SUCLG1	METAP2
SUCLG2	MTR
TMLHE	MTRR
DRD1	MGMT
DRD5	MT-ND1
DRD2	UBC
DRD3	S100G
DRD4	BHMT2
EPOR	VC1968
IYD	BLLF1
SOD2	FAAH
PRSS1	DBI
AOX1	ACOT13
DHODH	CTSB
DPYD	CRH
TYMS	DPP4
UL2	IGHG1
TTHA0718	CCBL1
XDH	PIN1
MGAT1	FARS2
B4GALT1	FARSA
EXTL2	FARSB
B3GAT1	YARS
B3GAT3	YARS2
GYG1	TH
ISG20	CAMP
UAP1	CBS
CMPK1	CARS
UMPS	CDO1
NPY	CSAD
LCT	DCN
MBL2	NEIL1
BLVRB	GLRA1
TM0857	SDS
LPA	CARS2
ARG1	AMD1
SLC7A2	SARS
GABBR1	SPTLC1
GABBR2	SPTLC2
SLC25A15	SRR
SLC25A2	SERPINB3
OAT	CANT1
OTC	SLC19A3
OAZ1	VEGFA
OAZ2	GABRA1
OAZ3	GABRA2
PLG	GABRA3
PLAT	GABRA4
	GABRA5
	GABRA6
	GABRB1
	GABRB2
	GABRB3
	GABRD
	GABRE
	GABRG1
	GABRG2
	GABRG3
	GABRP
	GABRQ
	GABBR1
	GLRA2
	GLRA3
	EN2
	SULT2B1
	TARS
	TARS2
	THNSL1
	NRDD
	RNASE4
	TERT
	TK1
	TYMS
	DAO
	GSTM1
	TPI1
	WARS
	WARS2
	DRD1
	DRD5
	DRD2
	DRD3
	DRD4
	EPOR
	IYD
	SOD2
	PRSS1
	AOX1
	DHODH
	DPYD
	UL2
	TTHA0718
	XDH
	MGAT1
	B4GALT1
	EXTL2
	B3GAT1
	B3GAT3
	GYG1
	GLT6D1
	ABO
	ISG20
	UAP1
	CMPK1
	UMPS
	NPY
	BLVRB
	AKR1C1
	AKR1C2
	SULT2A1
	CLEC4E
	HSD17B1
	ESR1
	ESR2
	NR3C1
	LSS
	NR3C2
	RORA
	NCOA2
	NR1I2
	NR1I3
	PGR
	SIGMAR1
	VDR

## Sheet: 257 major hubs
Node	Degree	Closeness	Betweenness
TP53	60	0.087	9888.49
MYC	56	0.087	12972.9
PIK3R1	44	0.086	9685.18
EGFR	44	0.086	8295.25
HADH	42	0.086	7068.18
CALM1	41	0.086	8762.7
NFKB1	41	0.086	4448.16
CTNNB1	40	0.085	5321.19
AKT1	39	0.086	5909.94
EP300	39	0.086	5794.97
HSP90AA1	39	0.086	4134.95
STAT3	38	0.087	8284.28
CHEK2	37	0.087	7781.14
BRCA1	37	0.086	2308.29
ABL1	36	0.085	5090.11
CASP3	35	0.086	5378.5
CREBBP	35	0.085	3327.69
JAK2	34	0.086	4739.82
MAPK3	34	0.086	4603.61
DBT	33	0.086	8009.73
MAP2K1	33	0.086	6242.63
AR	33	0.085	3414.73
PIK3CA	31	0.085	4595.56
IKBKG	31	0.084	3539.97
CCND1	30	0.086	1947
VHL	29	0.085	4247.35
TNFRSF1A	29	0.084	4145.56
ATP5C1	29	0.084	2708.52
ADCY1	29	0.083	2899.52
PTK2B	28	0.086	5338.36
SMAD3	28	0.085	4200.73
MDH2	28	0.083	2603.33
DLD	28	0.082	1455.25
TSC1	27	0.086	3123.66
B4GALT1	27	0.085	6328.29
BCL2	26	0.085	2896.62
NFKB2	26	0.085	2162.47
DLG4	26	0.084	3783.97
APP	26	0.083	4073.8
HLA-B	25	0.085	4795.58
CASR	25	0.083	2457.47
ATP5B	25	0.083	1662.63
RB1	24	0.085	1587.86
SMAD4	24	0.084	4214.6
APC	24	0.084	2253.97
NDUFS3	24	0.083	697.921
ATP5A1	24	0.082	989.43
GRIA2	24	0.081	921.805
ATP1A1	23	0.086	3371.05
NR3C1	23	0.085	4521.52
FLNA	23	0.085	2946.36
ENPP1	23	0.084	3019.67
GSK3B	23	0.084	2781.45
ACADVL	23	0.084	2594.56
PRKAB1	23	0.084	2169.34
NDUFS1	23	0.083	594.307
DRD2	23	0.082	2370.29
EIF2S3	23	0.082	1413.68
NDUFS6	23	0.082	642.846
ACAT1	22	0.084	3669.82
PTPN1	22	0.084	2278.67
PRKCA	22	0.084	2182.68
MSH2	22	0.084	1254.15
SDHA	22	0.083	3384.18
IL6	22	0.083	1658.67
NDUFV1	22	0.082	452.065
GRIA1	22	0.081	342.447
EWSR1	21	0.084	3511.45
GNAI1	21	0.084	1608.77
GTF2I	20	0.085	2957.81
HNF1A	20	0.084	3255.28
NT5C2	20	0.084	2323.24
ERCC3	20	0.084	1187.16
PSEN1	20	0.083	1546.05
EIF4E	20	0.082	1644.67
TSHR	19	0.084	2008.06
ESR1	19	0.084	678.258
GCGR	19	0.083	1431
AGTR1	19	0.082	593.851
UCP2	19	0.081	449.178
CREB1	18	0.085	1874.29
CFTR	18	0.084	3326.27
ADH1C	18	0.084	3205.09
PRKAA1	18	0.084	944.83
GOT1	18	0.083	2045.88
ACADM	18	0.083	1488.83
DSP	18	0.082	1787.33
ERCC2	18	0.082	803.29
GRIN2A	18	0.082	437.899
GRIN2B	18	0.082	384.92
PDGFB	17	0.084	2910.65
NME1	17	0.084	1522.95
POLE4	17	0.084	1260.08
GDNF	17	0.083	2794.9
STK11	17	0.083	1966.42
RFC2	17	0.083	1814.25
AVP	17	0.083	1264.75
RPL11	17	0.083	864.683
ITPA	17	0.082	1648.41
GOT2	17	0.082	1167.3
ADORA1	17	0.081	304.089
HTR1A	17	0.08	938.976
BCR	16	0.085	1026.19
DDB2	16	0.084	2203.83
POLE3	16	0.084	1534.72
CAV1	16	0.084	1416.05
TERT	16	0.084	1349.59
BRCA2	16	0.084	1222.65
FOS	16	0.084	1190.95
HIF1A	16	0.084	616.91
BTK	16	0.083	3732.07
MLH1	16	0.083	670.933
MSH6	16	0.083	668.217
EEF1A1	16	0.082	2850.62
IL10	16	0.082	1231.87
ADORA3	16	0.081	416.989
KRAS	15	0.084	1127.84
YWHAE	15	0.084	959.554
RET	15	0.083	2281.39
EPOR	15	0.082	1339.22
SDHB	15	0.082	1320.99
OPRM1	15	0.082	654.797
KRT18	15	0.082	456.012
OPRL1	15	0.08	620.348
FAS	14	0.084	1292.23
CASP1	14	0.083	2120.06
IL7R	14	0.083	1362.07
ACTB	14	0.083	1148.12
GNAQ	14	0.083	1035.92
TCF3	14	0.083	979.05
ARF6	14	0.083	948.808
CDK6	14	0.083	742.905
POLA1	14	0.083	692.752
COL4A1	14	0.082	2058.61
GNA11	14	0.082	1908.7
TGFBR2	14	0.082	953.44
ADORA2A	14	0.082	934.342
KCNJ2	14	0.081	1226.52
PPARG	13	0.084	1610.33
SDHD	13	0.083	1147.09
PSEN2	13	0.083	497.329
SLC12A3	13	0.082	2254.73
IL12A	13	0.082	1818.4
ABCC8	13	0.082	1697.17
KCNJ11	13	0.082	763.981
KRT5	13	0.082	453.014
NCF1	13	0.082	450.671
COL1A1	13	0.081	1246.18
UBE3A	12	0.084	1475.88
DDIT3	12	0.084	1105.87
BCL6	12	0.083	1165.52
GAA	12	0.083	1100.85
CSNK2A1	12	0.083	996.971
KRT1	12	0.083	862.397
COX5A	12	0.083	697.619
SSR4	12	0.083	435.655
BIRC3	12	0.083	374.628
TGFBR1	12	0.082	1073.29
INS	12	0.082	849.467
CHRM3	12	0.082	819.369
AK1	12	0.082	765.67
IL2RG	12	0.082	668.94
IL1B	12	0.082	596.219
KIT	12	0.082	496.423
KCNE1	12	0.081	1364.61
COL3A1	12	0.081	1363.74
GAD2	12	0.081	880.541
TPO	12	0.081	725.169
NME2	12	0.081	362.3
GRIK1	12	0.08	298.985
ABCC9	11	0.083	2992.97
MMP9	11	0.082	769.21
TGFB2	11	0.082	687.232
DSC2	11	0.082	591.114
HPRT1	11	0.082	577.427
ELN	11	0.081	2675.04
POU1F1	11	0.081	2205.94
CACNA1A	11	0.081	1505.43
PTGS2	10	0.083	1695.39
SELE	10	0.083	1381.61
LMNA	10	0.083	1361.05
LYST	10	0.083	1177.95
PRKAR1A	10	0.083	1151.81
SUCLG1	10	0.083	1106.93
PDGFRA	10	0.083	861.738
MEN1	10	0.083	861.364
CDKN2A	10	0.083	325.194
PRTN3	10	0.082	2165.27
SLC6A3	10	0.082	1023.57
XPC	10	0.082	887.199
DDC	10	0.082	752.678
ETFA	10	0.082	553.858
AKAP9	10	0.082	474.092
AVPR2	10	0.082	456.01
GMPS	10	0.082	414.589
TCF4	10	0.082	403.387
KRT6A	10	0.082	326.991
PAX8	10	0.081	1312.42
BCKDHA	10	0.081	1080.96
EDNRB	10	0.081	621.889
APRT	10	0.081	406.765
KRT8	10	0.081	294.534
PAH	10	0.08	929.915
KCNQ1	10	0.08	730.287
KCNH2	10	0.08	674.663
MYLK	9	0.083	1543.26
TRIM28	9	0.083	1114.7
DGAT1	9	0.083	833.226
MET	9	0.083	636.998
CTLA4	9	0.083	491.496
IRF1	9	0.083	472.537
HNF4A	9	0.082	1493.4
SLC25A4	9	0.082	741.065
FUS	9	0.082	619.978
RUNX1	9	0.082	535.842
ATP13A2	9	0.082	445.275
KRT14	9	0.082	346.252
ASS1	9	0.081	2099.22
CYP11A1	9	0.081	1763.36
APOE	9	0.081	1034.79
EEF2	9	0.081	814.553
PHOX2B	9	0.081	750.32
PKP2	9	0.081	744.704
FN1	9	0.081	667.259
FSHR	9	0.08	914.072
SOX10	9	0.08	699.856
SLC1A1	9	0.08	477.623
FGB	9	0.08	476.719
FGA	9	0.08	356.958
LIMK1	8	0.083	623.391
TNFSF4	8	0.083	391.291
TNFSF11	8	0.082	1215.14
COCH	8	0.082	1186.53
ACTG2	8	0.082	1043.2
WAS	8	0.082	1041.32
PRNP	8	0.082	1018.33
POLG2	8	0.082	758.836
THRA	8	0.082	676.479
COL4A2	8	0.082	317.758
WFS1	8	0.081	1118.69
TAT	8	0.081	372.964
IL36RN	8	0.081	351.407
VCP	7	0.083	902.05
GCDH	7	0.082	862.642
NOP56	7	0.082	653.228
MAX	7	0.082	572.728
ALDH2	7	0.082	456.37
ALDH18A1	7	0.081	519.91
KCNJ1	7	0.081	477.435
MCM6	7	0.081	434.258
PLAU	7	0.081	427.098
PRKAG2	7	0.081	302.734
ACY1	7	0.08	957.168
GALT	7	0.08	926.235
KCNA1	7	0.08	847.683
IFNGR1	7	0.08	673.357
GLUD1	7	0.08	610.914

## Sheet: 85 pathways
Term_ID	Term	Count	%	PValue	Genes	List Total	Pop Hits	Pop Total	Fold Enrichment	Bonferroni	Benjamini	FDR
R-HSA-5673001:R-HSA-5673001	RAF/MAP kinase cascade	11	7.33333	1.35312e-05	EGFR, RET, KRAS, GRIN2B, PDGFB, MAPK3, DLG4, GRIN2A, JAK2, GDNF, CALM1	144	116	9075	5.97611	0.0075623	0.0075623	0.0197988
R-HSA-5637810:R-HSA-5637810	Constitutive Signaling by EGFRvIII	5	3.33333	7.05029e-05	EGFR, HSP90AA1, KRAS, PIK3CA, PIK3R1	144	15	9075	21.0069	0.0387815	0.0195825	0.10312
R-HSA-438066:R-HSA-438066	Unblocking of NMDA receptors, glutamate binding and activation	5	3.33333	0.000119948	GRIN2B, GRIA2, GRIA1, DLG4, GRIN2A	144	17	9075	18.5355	0.0650803	0.0221818	0.17538
R-HSA-442729:R-HSA-442729	CREB1 phosphorylation through the activation of CaMKII/CaMKK/CaMKIV cascasde	5	3.33333	0.000119948	GRIN2B, CREB1, DLG4, GRIN2A, CALM1	144	17	9075	18.5355	0.0650803	0.0221818	0.17538
R-HSA-71403:R-HSA-71403	Citric acid cycle (TCA cycle)	5	3.33333	0.000190611	SDHA, SDHB, DLD, SDHD, MDH2	144	19	9075	16.5844	0.101423	0.0263815	0.278566
R-HSA-1236382:R-HSA-1236382	Constitutive Signaling by Ligand-Responsive EGFR Cancer Variants	5	3.33333	0.000190611	EGFR, HSP90AA1, KRAS, PIK3CA, PIK3R1	144	19	9075	16.5844	0.101423	0.0263815	0.278566
R-HSA-1433557:R-HSA-1433557	Signaling by SCF-KIT	6	4	0.000263067	PRKCA, KRAS, PIK3CA, JAK2, PIK3R1, STAT3	144	37	9075	10.2196	0.137224	0.0290886	0.384266
R-HSA-110056:R-HSA-110056	MAPK3 (ERK1) activation	4	2.66667	0.000423947	IL6, MAP2K1, MAPK3, JAK2	144	10	9075	25.2083	0.211706	0.0388718	0.618587
R-HSA-5696400:R-HSA-5696400	Dual Incision in GG-NER	6	4	0.000429978	POLE4, POLE3, RFC2, DDB2, ERCC3, ERCC2	144	41	9075	9.22256	0.21437	0.0338798	0.627361
R-HSA-1368108:R-HSA-1368108	BMAL1:CLOCK,NPAS2 activates circadian gene expression	6	4	0.000538536	AVP, HIF1A, EP300, CREB1, CREBBP, NR3C1	144	43	9075	8.7936	0.26081	0.0370704	0.785172
R-HSA-203615:R-HSA-203615	eNOS activation	4	2.66667	0.000759442	AKT1, CAV1, HSP90AA1, CALM1	144	12	9075	21.0069	0.34702	0.0462527	1.10558
R-HSA-5218920:R-HSA-5218920	VEGFR2 mediated vascular permeability	5	3.33333	0.00103357	AKT1, CAV1, HSP90AA1, CTNNB1, CALM1	144	29	9075	10.8657	0.440177	0.0563627	1.50185
R-HSA-186763:R-HSA-186763	Downstream signal transduction	5	3.33333	0.00103357	KRAS, PDGFB, PIK3CA, PIK3R1, STAT3	144	29	9075	10.8657	0.440177	0.0563627	1.50185
R-HSA-417973:R-HSA-417973	Adenosine P1 receptors	3	2	0.00144907	ADORA3, ADORA2A, ADORA1	144	4	9075	47.2656	0.556705	0.0712877	2.09966
R-HSA-611105:R-HSA-611105	Respiratory electron transport	7	4.66667	0.00217103	SDHA, SDHB, NDUFS6, NDUFV1, SDHD, NDUFS3, NDUFS1	144	85	9075	5.18995	0.704556	0.0966148	3.13036
R-HSA-3134973:R-HSA-3134973	LRR FLII-interacting protein 1 (LRRFIP1) activates type I IFN production	3	2	0.00239016	EP300, CREBBP, CTNNB1	144	5	9075	37.8125	0.738804	0.0981148	3.44119
R-HSA-1839117:R-HSA-1839117	Signaling by cytosolic FGFR1 fusion mutants	4	2.66667	0.0026283	BCR, PIK3CA, PIK3R1, STAT3	144	18	9075	14.0046	0.771545	0.100088	3.77793
R-HSA-4420097:R-HSA-4420097	VEGFA-VEGFR2 Pathway	6	4	0.00285062	ACTB, HSP90AA1, NCF1, PTK2B, PIK3CA, PIK3R1	144	62	9075	6.09879	0.798403	0.101264	4.09133
R-HSA-442982:R-HSA-442982	Ras activation upon Ca2+ influx through NMDA receptor	4	2.66667	0.00308536	GRIN2B, DLG4, GRIN2A, CALM1	144	19	9075	13.2675	0.823347	0.102685	4.42119
R-HSA-6782210:R-HSA-6782210	Gap-filling DNA repair synthesis and ligation in TC-NER	6	4	0.0035044	POLE4, EP300, POLE3, RFC2, ERCC3, ERCC2	144	65	9075	5.81731	0.860463	0.10939	5.00741
R-HSA-6782135:R-HSA-6782135	Dual incision in TC-NER	6	4	0.00374446	POLE4, EP300, POLE3, RFC2, ERCC3, ERCC2	144	66	9075	5.72917	0.878104	0.110345	5.34172
R-HSA-1810476:R-HSA-1810476	RIP-mediated NFkB activation via ZBP1	4	2.66667	0.00413849	APP, IKBKG, NFKB1, NFKB2	144	21	9075	12.004	0.902364	0.115248	5.8881
R-HSA-5621575:R-HSA-5621575	CD209 (DC-SIGN) signaling	4	2.66667	0.00413849	KRAS, EP300, CREBBP, NFKB1	144	21	9075	12.004	0.902364	0.115248	5.8881
R-HSA-416476:R-HSA-416476	G alpha (q) signalling events	9	6	0.00449192	AGTR1, CASR, APP, AVP, GNAQ, GNA11, PIK3CA, GCGR, PIK3R1	144	165	9075	3.4375	0.919993	0.118634	6.37567
R-HSA-448706:R-HSA-448706	Interleukin-1 processing	3	2	0.00491631	NFKB1, NFKB2, CASP1	144	7	9075	27.0089	0.937015	0.123361	6.95804
R-HSA-3315487:R-HSA-3315487	SMAD2/3 MH2 Domain Mutants in Cancer	3	2	0.00491631	TGFBR2, SMAD4, SMAD3	144	7	9075	27.0089	0.937015	0.123361	6.95804
R-HSA-5603029:R-HSA-5603029	IkBA variant leads to EDA-ID	3	2	0.00491631	IKBKG, NFKB1, NFKB2	144	7	9075	27.0089	0.937015	0.123361	6.95804
R-HSA-982772:R-HSA-982772	Growth hormone receptor signaling	4	2.66667	0.00608471	MAPK3, JAK2, PTPN1, STAT3	144	24	9075	10.5035	0.967417	0.144128	8.54396
R-HSA-933542:R-HSA-933542	TRAF6 mediated NF-kB activation	4	2.66667	0.00608471	APP, IKBKG, NFKB1, NFKB2	144	24	9075	10.5035	0.967417	0.144128	8.54396
R-HSA-174430:R-HSA-174430	Telomere C-strand synthesis initiation	3	2	0.00648759	POLE4, POLE3, POLA1	144	8	9075	23.6328	0.974045	0.146796	9.08494
R-HSA-68952:R-HSA-68952	DNA replication initiation	3	2	0.00648759	POLE4, POLE3, POLA1	144	8	9075	23.6328	0.974045	0.146796	9.08494
R-HSA-5603027:R-HSA-5603027	IKBKG deficiency causes anhidrotic ectodermal dysplasia with immunodeficiency (EDA-ID) (via TLR)	3	2	0.00648759	IKBKG, NFKB1, NFKB2	144	8	9075	23.6328	0.974045	0.146796	9.08494
R-HSA-5685942:R-HSA-5685942	HDR through Homologous Recombination	5	3.33333	0.00672287	POLE4, POLE3, RFC2, BRCA2, BRCA1	144	48	9075	6.56467	0.977274	0.145875	9.39949
R-HSA-2179392:R-HSA-2179392	EGFR Transactivation by Gastrin	3	2	0.00825541	PRKCA, EGFR, KRAS	144	9	9075	21.0069	0.990443	0.169743	11.4237
R-HSA-380972:R-HSA-380972	Energy dependent regulation of mTOR by LKB1-AMPK	4	2.66667	0.0094076	TSC1, STK11, PRKAB1, PRKAA1	144	28	9075	9.00298	0.995022	0.184495	12.9177
R-HSA-1234158:R-HSA-1234158	Regulation of gene expression by Hypoxia-inducible Factor	3	2	0.0102133	HIF1A, EP300, CREBBP	144	10	9075	18.9062	0.996846	0.192086	13.9484
R-HSA-399997:R-HSA-399997	Acetylcholine regulates insulin secretion	3	2	0.0102133	PRKCA, GNAQ, GNA11	144	10	9075	18.9062	0.996846	0.192086	13.9484
R-HSA-1912408:R-HSA-1912408	Pre-NOTCH Transcription and Translation	4	2.66667	0.0103738	CCND1, EP300, CREBBP, TP53	144	29	9075	8.69253	0.99712	0.18855	14.1524
R-HSA-5628897:R-HSA-5628897	TP53 Regulates Metabolic Genes	6	4	0.0108424	AKT1, TSC1, PRKAB1, TP53, PRKAA1, YWHAE	144	85	9075	4.44853	0.997792	0.190137	14.7453
R-HSA-2424491:R-HSA-2424491	DAP12 signaling	4	2.66667	0.0113956	KRAS, PIK3CA, PIK3R1, BTK	144	30	9075	8.40278	0.998387	0.192911	15.4403
R-HSA-445989:R-HSA-445989	TAK1 activates NFkB by phosphorylation and activation of IKKs complex	4	2.66667	0.0113956	APP, IKBKG, NFKB1, NFKB2	144	30	9075	8.40278	0.998387	0.192911	15.4403
R-HSA-114604:R-HSA-114604	GPVI-mediated activation cascade	5	3.33333	0.0115229	AKT1, PIK3CA, JAK2, COL1A1, PIK3R1	144	56	9075	5.62686	0.998499	0.189203	15.5996
R-HSA-5655291:R-HSA-5655291	Signaling by FGFR4 in disease	3	2	0.0123548	KRAS, PIK3CA, PIK3R1	144	11	9075	17.1875	0.999064	0.19583	16.6331
R-HSA-180292:R-HSA-180292	GAB1 signalosome	3	2	0.0123548	EGFR, PIK3CA, PIK3R1	144	11	9075	17.1875	0.999064	0.19583	16.6331
R-HSA-351906:R-HSA-351906	Apoptotic cleavage of cell adhesion proteins	3	2	0.0123548	CASP3, DSP, CTNNB1	144	11	9075	17.1875	0.999064	0.19583	16.6331
R-HSA-1059683:R-HSA-1059683	Interleukin-6 signaling	3	2	0.0123548	IL6, JAK2, STAT3	144	11	9075	17.1875	0.999064	0.19583	16.6331
R-HSA-4641262:R-HSA-4641262	Disassembly of the destruction complex and recruitment of AXIN to the membrane	4	2.66667	0.0124734	CAV1, GSK3B, CTNNB1, APC	144	31	9075	8.13172	0.999125	0.192151	16.7794
R-HSA-2173789:R-HSA-2173789	TGF-beta receptor signaling activates SMADs	3	2	0.0146739	TGFBR2, SMAD4, SMAD3	144	12	9075	15.7552	0.99975	0.216445	19.4522
R-HSA-3371511:R-HSA-3371511	HSF1 activation	3	2	0.0146739	EEF1A1, HSP90AA1, YWHAE	144	12	9075	15.7552	0.99975	0.216445	19.4522
R-HSA-1474151:R-HSA-1474151	Tetrahydrobiopterin (BH4) synthesis, recycling, salvage and regulation	3	2	0.0146739	AKT1, HSP90AA1, CALM1	144	12	9075	15.7552	0.99975	0.216445	19.4522
R-HSA-5655302:R-HSA-5655302	Signaling by FGFR1 in disease	4	2.66667	0.0147988	KRAS, BCR, PIK3CA, PIK3R1	144	33	9075	7.63889	0.999767	0.212566	19.6015
R-HSA-418594:R-HSA-418594	G alpha (i) signalling events	10	6.66667	0.0156469	OPRM1, ADCY1, CASR, APP, HTR1A, ADORA3, OPRL1, GNAI1, DRD2, ADORA1	144	246	9075	2.56182	0.999856	0.217889	20.6084
R-HSA-3134963:R-HSA-3134963	DEx/H-box helicases activate type I IFN and inflammatory cytokines production	3	2	0.0171645	APP, NFKB1, NFKB2	144	13	9075	14.5433	0.999939	0.230881	22.3807
R-HSA-5663213:R-HSA-5663213	RHO GTPases Activate WASPs and WAVEs	4	2.66667	0.0187166	ACTB, MAPK3, ABL1, BTK	144	36	9075	7.00231	0.999975	0.243411	24.1553
R-HSA-3371568:R-HSA-3371568	Attenuation phase	3	2	0.0198206	HSP90AA1, EP300, CREBBP	144	14	9075	13.5045	0.999987	0.25022	25.3944
R-HSA-5358749:R-HSA-5358749	S33 mutants of beta-catenin aren't phosphorylated	3	2	0.0226365	GSK3B, CTNNB1, APC	144	15	9075	12.6042	0.999997	0.274668	28.4701
R-HSA-5358747:R-HSA-5358747	S37 mutants of beta-catenin aren't phosphorylated	3	2	0.0226365	GSK3B, CTNNB1, APC	144	15	9075	12.6042	0.999997	0.274668	28.4701
R-HSA-5358752:R-HSA-5358752	T41 mutants of beta-catenin aren't phosphorylated	3	2	0.0226365	GSK3B, CTNNB1, APC	144	15	9075	12.6042	0.999997	0.274668	28.4701
R-HSA-5339716:R-HSA-5339716	Misspliced GSK3beta mutants stabilize beta-catenin	3	2	0.0226365	GSK3B, CTNNB1, APC	144	15	9075	12.6042	0.999997	0.274668	28.4701
R-HSA-5358565:R-HSA-5358565	Mismatch repair (MMR) directed by MSH2:MSH6 (MutSalpha)	3	2	0.0226365	MSH6, MSH2, MLH1	144	15	9075	12.6042	0.999997	0.274668	28.4701
R-HSA-5358751:R-HSA-5358751	S45 mutants of beta-catenin aren't phosphorylated	3	2	0.0226365	GSK3B, CTNNB1, APC	144	15	9075	12.6042	0.999997	0.274668	28.4701
R-HSA-111447:R-HSA-111447	Activation of BAD and translocation to mitochondria	3	2	0.0226365	AKT1, BCL2, YWHAE	144	15	9075	12.6042	0.999997	0.274668	28.4701
R-HSA-5674135:R-HSA-5674135	MAP2K and MAPK activation	4	2.66667	0.0247501	ACTB, KRAS, MAP2K1, MAPK3	144	40	9075	6.30208	0.999999	0.290301	30.7006
R-HSA-1963642:R-HSA-1963642	PI3K events in ERBB2 signaling	3	2	0.0256066	EGFR, PIK3CA, PIK3R1	144	16	9075	11.8164	1	0.292831	31.5859
R-HSA-5684264:R-HSA-5684264	MAP3K8 (TPL2)-dependent MAPK1/3 activation	3	2	0.0256066	MAP2K1, IKBKG, NFKB1	144	16	9075	11.8164	1	0.292831	31.5859
R-HSA-196299:R-HSA-196299	Beta-catenin phosphorylation cascade	3	2	0.0287254	GSK3B, CTNNB1, APC	144	17	9075	11.1213	1	0.316312	34.7213
R-HSA-416993:R-HSA-416993	Trafficking of GluR2-containing AMPA receptors	3	2	0.0287254	PRKCA, GRIA2, GRIA1	144	17	9075	11.1213	1	0.316312	34.7213
R-HSA-2559582:R-HSA-2559582	Senescence-Associated Secretory Phenotype (SASP)	6	4	0.0296919	FOS, IL6, MAPK3, NFKB1, CDK6, STAT3	144	110	9075	3.4375	1	0.319077	35.6654
R-HSA-5683177:R-HSA-5683177	Defective ABCC8 can cause hypoglycemias and hyperglycemias	2	1.33333	0.0312686	ABCC8, KCNJ11	144	2	9075	63.0208	1	0.32702	37.1783
R-HSA-983231:R-HSA-983231	Factors involved in megakaryocyte development and platelet production	6	4	0.0317541	ACTB, EP300, CREBBP, TP53, JAK2, ABL1	144	112	9075	3.37612	1	0.325339	37.6376
R-HSA-210993:R-HSA-210993	Tie2 Signaling	3	2	0.0319875	KRAS, PIK3CA, PIK3R1	144	18	9075	10.5035	1	0.321621	37.8572
R-HSA-163210:R-HSA-163210	Formation of ATP by chemiosmotic coupling	3	2	0.0319875	ATP5B, ATP5C1, ATP5A1	144	18	9075	10.5035	1	0.321621	37.8572
R-HSA-70895:R-HSA-70895	Branched-chain amino acid catabolism	3	2	0.0353878	DBT, DLD, ACAT1	144	19	9075	9.95066	1	0.343669	40.976
R-HSA-2122947:R-HSA-2122947	NOTCH1 Intracellular Domain Regulates Transcription	4	2.66667	0.0375316	HIF1A, EP300, CREBBP, MYC	144	47	9075	5.36348	1	0.354655	42.8668
R-HSA-1257604:R-HSA-1257604	PIP3 activates AKT signaling	5	3.33333	0.0387118	AKT1, EGFR, PDGFB, PIK3CA, PIK3R1	144	81	9075	3.89017	1	0.357878	43.8835
R-HSA-392451:R-HSA-392451	G beta:gamma signalling through PI3Kgamma	4	2.66667	0.0395855	AKT1, PIK3CA, JAK2, PIK3R1	144	48	9075	5.25174	1	0.358723	44.6253
R-HSA-400253:R-HSA-400253	Circadian Clock	4	2.66667	0.0416955	HIF1A, EP300, CREB1, CREBBP	144	49	9075	5.14456	1	0.368386	46.3791
R-HSA-1445148:R-HSA-1445148	Translocation of SLC2A4 (GLUT4) to the plasma membrane	5	3.33333	0.041755	ACTB, AKT1, PRKAB1, YWHAE, CALM1	144	83	9075	3.79644	1	0.363306	46.4278
R-HSA-445144:R-HSA-445144	Signal transduction by L1	3	2	0.0425824	EGFR, MAP2K1, MAPK3	144	21	9075	9.00298	1	0.363696	47.1006
R-HSA-5651801:R-HSA-5651801	PCNA-Dependent Long Patch Base Excision Repair	3	2	0.0425824	POLE4, POLE3, RFC2	144	21	9075	9.00298	1	0.363696	47.1006
R-HSA-5218921:R-HSA-5218921	VEGFR2 mediated cell proliferation	3	2	0.0425824	PRKCA, KRAS, CALM1	144	21	9075	9.00298	1	0.363696	47.1006
R-HSA-383280:R-HSA-383280	Nuclear Receptor transcription pathway	4	2.66667	0.0460821	AR, PPARG, ESR1, NR3C1	144	51	9075	4.94281	1	0.381966	49.8608
R-HSA-375165:R-HSA-375165	NCAM signaling for neurite out-growth	3	2	0.0463669	KRAS, CREB1, MAPK3	144	22	9075	8.59375	1	0.378494	50.0794
R-HSA-389357:R-HSA-389357	CD28 dependent PI3K/Akt signaling	3	2	0.0463669	AKT1, PIK3CA, PIK3R1	144	22	9075	8.59375	1	0.378494	50.0794
R-HSA-3311021:R-HSA-3311021	SMAD4 MH2 Domain Mutants in Cancer	2	1.33333	0.0465368	SMAD4, SMAD3	144	3	9075	42.0139	1	0.374385	50.2094

## Sheet: 27 pathways
Term_ID	Term	Count	%	PValue	Genes	List Total	Pop Hits	Pop Total	Fold Enrichment	Bonferroni	Benjamini	FDR
R-HSA-442729:R-HSA-442729	CREB1 phosphorylation through the activation of CaMKII/CaMKK/CaMKIV cascasde	4	14.2857	1.55352e-05	GRIN2B, CREB1, DLG4, GRIN2A	28	17	9075	76.2605	0.00353579	0.00353579	0.0198872
R-HSA-417973:R-HSA-417973	Adenosine P1 receptors	3	10.7143	5.0962e-05	ADORA3, ADORA2A, ADORA1	28	4	9075	243.08	0.0115524	0.00579297	0.0652246
R-HSA-3134963:R-HSA-3134963	DEx/H-box helicases activate type I IFN and inflammatory cytokines production	3	10.7143	0.000651642	APP, NFKB1, NFKB2	28	13	9075	74.794	0.138106	0.0483338	0.831067
R-HSA-4420097:R-HSA-4420097	VEGFA-VEGFR2 Pathway	4	14.2857	0.000790279	ACTB, HSP90AA1, PTK2B, PIK3CA	28	62	9075	20.9101	0.164943	0.0440634	1.00705
R-HSA-438066:R-HSA-438066	Unblocking of NMDA receptors, glutamate binding and activation	3	10.7143	0.00112789	GRIN2B, DLG4, GRIN2A	28	17	9075	57.1954	0.226866	0.050159	1.43441
R-HSA-163210:R-HSA-163210	Formation of ATP by chemiosmotic coupling	3	10.7143	0.00126655	ATP5B, ATP5C1, ATP5A1	28	18	9075	54.0179	0.250955	0.047018	1.60944
R-HSA-442982:R-HSA-442982	Ras activation upon Ca2+ influx through NMDA receptor	3	10.7143	0.00141296	GRIN2B, DLG4, GRIN2A	28	19	9075	51.1748	0.275579	0.0450102	1.79394
R-HSA-1810476:R-HSA-1810476	RIP-mediated NFkB activation via ZBP1	3	10.7143	0.00172886	APP, NFKB1, NFKB2	28	21	9075	46.301	0.325997	0.0481189	2.19094
R-HSA-5628897:R-HSA-5628897	TP53 Regulates Metabolic Genes	4	14.2857	0.00197202	AKT1, PRKAB1, PRKAA1, YWHAE	28	85	9075	15.2521	0.362413	0.0440087	2.49552
R-HSA-933542:R-HSA-933542	TRAF6 mediated NF-kB activation	3	10.7143	0.00225975	APP, NFKB1, NFKB2	28	24	9075	40.5134	0.402981	0.0458091	2.85479
R-HSA-445989:R-HSA-445989	TAK1 activates NFkB by phosphorylation and activation of IKKs complex	3	10.7143	0.00352263	APP, NFKB1, NFKB2	28	30	9075	32.4107	0.552724	0.0600143	4.41729
R-HSA-5673001:R-HSA-5673001	RAF/MAP kinase cascade	4	14.2857	0.00475976	GRIN2B, MAPK3, DLG4, GRIN2A	28	116	9075	11.1761	0.663049	0.0747591	5.92544
R-HSA-2029482:R-HSA-2029482	Regulation of actin dynamics for phagocytic cup formation	4	14.2857	0.0049927	ACTB, HSP90AA1, MAPK3, ABL1	28	118	9075	10.9867	0.68056	0.0732571	6.20694
R-HSA-418594:R-HSA-418594	G alpha (i) signalling events	5	17.8571	0.00566	ADCY1, APP, ADORA3, GNAI1, ADORA1	28	246	9075	6.58754	0.725868	0.0733008	7.00907
R-HSA-205025:R-HSA-205025	NADE modulates death signalling	2	7.14286	0.0177238	CASP3, YWHAE	28	6	9075	108.036	0.983046	0.193131	20.4628
R-HSA-3371453:R-HSA-3371453	Regulation of HSF1-mediated heat shock response	3	10.7143	0.0181796	GSK3B, MAPK3, YWHAE	28	70	9075	13.8903	0.984749	0.18873	20.934
R-HSA-442720:R-HSA-442720	CREB1 phosphorylation through the activation of Adenylate Cyclase	2	7.14286	0.0206482	ADCY1, CREB1	28	7	9075	92.602	0.991409	0.202703	23.4417
R-HSA-5603029:R-HSA-5603029	IkBA variant leads to EDA-ID	2	7.14286	0.0206482	NFKB1, NFKB2	28	7	9075	92.602	0.991409	0.202703	23.4417
R-HSA-448706:R-HSA-448706	Interleukin-1 processing	2	7.14286	0.0206482	NFKB1, NFKB2	28	7	9075	92.602	0.991409	0.202703	23.4417
R-HSA-5603027:R-HSA-5603027	IKBKG deficiency causes anhidrotic ectodermal dysplasia with immunodeficiency (EDA-ID) (via TLR)	2	7.14286	0.0235643	NFKB1, NFKB2	28	8	9075	81.0268	0.995647	0.218965	26.3093
R-HSA-198693:R-HSA-198693	AKT phosphorylates targets in the nucleus	2	7.14286	0.0264719	AKT1, CREB1	28	9	9075	72.0238	0.997795	0.233525	29.0698
R-HSA-203615:R-HSA-203615	eNOS activation	2	7.14286	0.035145	AKT1, HSP90AA1	28	12	9075	54.0179	0.999713	0.288148	36.7479
R-HSA-1474151:R-HSA-1474151	Tetrahydrobiopterin (BH4) synthesis, recycling, salvage and regulation	2	7.14286	0.035145	AKT1, HSP90AA1	28	12	9075	54.0179	0.999713	0.288148	36.7479
R-HSA-879415:R-HSA-879415	Advanced glycosylation endproduct receptor signaling	2	7.14286	0.0380194	APP, MAPK3	28	13	9075	49.8626	0.999855	0.297774	39.1184
R-HSA-198323:R-HSA-198323	AKT phosphorylates targets in the cytosol	2	7.14286	0.0380194	AKT1, GSK3B	28	13	9075	49.8626	0.999855	0.297774	39.1184
R-HSA-170670:R-HSA-170670	Adenylate cyclase inhibitory pathway	2	7.14286	0.0408856	ADCY1, GNAI1	28	14	9075	46.301	0.999926	0.306546	41.4003
R-HSA-111447:R-HSA-111447	Activation of BAD and translocation to mitochondria	2	7.14286	0.0437436	AKT1, YWHAE	28	15	9075	43.2143	0.999963	0.314573	43.597
